# Supplementary material for: Deciphering genetic causality between plasma BDNF and 91 circulating inflammatory proteins through bidirectional mendelian randomization
Source: Sci Rep. 2025 Mar 25;15:10312. doi: 10.1038/s41598-025-95546-1 (PMC11937598; doi:10.1038/s41598-025-95546-1)
Supplement: Supplementary file 2 — Supplementary Material 2 [file 41598_2025_95546_MOESM2_ESM.xlsx]

## Sheet: Table S1
Table S2. Causal effects of plasma BDNF on 91 circulating inflammatory proteins
Exposure	Outcome	Mehods	SNPn	OR	OR_lci95	OR_uci95	P
BDNF	4EBP1	MR Egger	99	0.989859	0.941632	1.04056	0.690064
BDNF	4EBP1	Weighted median	99	0.987693	0.956222	1.0202	0.453562
BDNF	4EBP1	IVW	99	0.983553	0.961746	1.00585	0.147123
BDNF	4EBP1	Simple mode	99	0.952829	0.87334	1.03955	0.279617
BDNF	4EBP1	Weighted mode	99	0.961233	0.880578	1.04928	0.378725
BDNF	ADA	MR Egger	99	1.01181	0.961573	1.06467	0.652402
BDNF	ADA	Weighted median	99	0.995207	0.962178	1.02937	0.780236
BDNF	ADA	IVW	99	0.989559	0.967199	1.01244	0.368095
BDNF	ADA	Simple mode	99	0.990736	0.908464	1.08046	0.833777
BDNF	ADA	Weighted mode	99	0.998907	0.922104	1.08211	0.97869
BDNF	ARTN	MR Egger	99	0.962598	0.9082	1.02025	0.202062
BDNF	ARTN	Weighted median	99	1.00734	0.970865	1.04519	0.69752
BDNF	ARTN	IVW	99	0.986486	0.960963	1.01269	0.308989
BDNF	ARTN	Simple mode	99	1.02381	0.934087	1.12215	0.616187
BDNF	ARTN	Weighted mode	99	1.01292	0.94047	1.09096	0.735228
BDNF	AXIN1	MR Egger	99	1.00514	0.949263	1.06431	0.860903
BDNF	AXIN1	Weighted median	99	0.989048	0.952627	1.02686	0.565095
BDNF	AXIN1	IVW	99	0.979483	0.954573	1.00504	0.11474
BDNF	AXIN1	Simple mode	99	0.981025	0.892493	1.07834	0.692236
BDNF	AXIN1	Weighted mode	99	0.988937	0.906545	1.07882	0.802602
BDNF	Beta-NGF	MR Egger	99	1.00123	0.953748	1.05108	0.960527
BDNF	Beta-NGF	Weighted median	99	0.973343	0.943265	1.00438	0.0915833
BDNF	Beta-NGF	IVW	99	0.977146	0.956075	0.998682	0.037655
BDNF	Beta-NGF	Simple mode	99	0.95866	0.88225	1.04169	0.321579
BDNF	Beta-NGF	Weighted mode	99	0.961183	0.892634	1.035	0.296864
BDNF	CASP-8	MR Egger	99	0.9662	0.919192	1.01561	0.179768
BDNF	CASP-8	Weighted median	99	0.973339	0.942101	1.00561	0.104457
BDNF	CASP-8	IVW	99	0.975978	0.954387	0.998057	0.0331396
BDNF	CASP-8	Simple mode	99	0.969099	0.891531	1.05342	0.462619
BDNF	CASP-8	Weighted mode	99	0.969099	0.898928	1.04475	0.415062
BDNF	CCL11	MR Egger	99	0.98323	0.93601	1.03283	0.502217
BDNF	CCL11	Weighted median	99	0.979608	0.949437	1.01074	0.196781
BDNF	CCL11	IVW	99	0.98297	0.961469	1.00495	0.127943
BDNF	CCL11	Simple mode	99	0.952763	0.876437	1.03574	0.258802
BDNF	CCL11	Weighted mode	99	0.95691	0.885373	1.03423	0.269251
BDNF	CCL19	MR Egger	99	0.988156	0.93974	1.03907	0.643067
BDNF	CCL19	Weighted median	99	0.993331	0.962447	1.02521	0.677988
BDNF	CCL19	IVW	99	0.998532	0.976306	1.02126	0.898241
BDNF	CCL19	Simple mode	99	1.05096	0.960676	1.14974	0.280753
BDNF	CCL19	Weighted mode	99	0.985884	0.904995	1.074	0.745505
BDNF	CCL20	MR Egger	99	1.00973	0.960547	1.06143	0.7047
BDNF	CCL20	Weighted median	99	1.01618	0.984522	1.04886	0.320179
BDNF	CCL20	IVW	99	1.00836	0.986018	1.0312	0.466511
BDNF	CCL20	Simple mode	99	1.03153	0.949339	1.12084	0.465441
BDNF	CCL20	Weighted mode	99	1.02978	0.945552	1.12152	0.501835
BDNF	CCL23	MR Egger	99	1.02201	0.972572	1.07396	0.391582
BDNF	CCL23	Weighted median	99	0.984582	0.953672	1.01649	0.339697
BDNF	CCL23	IVW	99	0.990858	0.969068	1.01314	0.418253
BDNF	CCL23	Simple mode	99	0.978041	0.899451	1.0635	0.604559
BDNF	CCL23	Weighted mode	99	0.979387	0.902747	1.06253	0.61749
BDNF	CCL25	MR Egger	99	1.04053	0.986734	1.09725	0.145644
BDNF	CCL25	Weighted median	99	0.992506	0.960464	1.02562	0.653245
BDNF	CCL25	IVW	99	0.999871	0.976131	1.02419	0.991596
BDNF	CCL25	Simple mode	99	0.986899	0.897988	1.08461	0.784838
BDNF	CCL25	Weighted mode	99	0.995394	0.919981	1.07699	0.908796
BDNF	CCL28	MR Egger	99	1.01136	0.958409	1.06724	0.681404
BDNF	CCL28	Weighted median	99	0.994272	0.962398	1.0272	0.729681
BDNF	CCL28	IVW	99	0.984422	0.960826	1.0086	0.204644
BDNF	CCL28	Simple mode	99	1.00007	0.921454	1.08538	0.998752
BDNF	CCL28	Weighted mode	99	1.00007	0.931484	1.0737	0.998561
BDNF	CCL4	MR Egger	99	0.972141	0.924623	1.0221	0.271875
BDNF	CCL4	Weighted median	99	0.982692	0.952321	1.01403	0.275687
BDNF	CCL4	IVW	99	0.988981	0.96701	1.01145	0.333692
BDNF	CCL4	Simple mode	99	0.971075	0.889603	1.06001	0.513024
BDNF	CCL4	Weighted mode	99	0.97372	0.900773	1.05258	0.504241
BDNF	CD244	MR Egger	99	1.02627	0.970573	1.08517	0.36461
BDNF	CD244	Weighted median	99	0.998786	0.965796	1.0329	0.943506
BDNF	CD244	IVW	99	1.0016	0.97687	1.02695	0.900325
BDNF	CD244	Simple mode	99	0.988587	0.903139	1.08212	0.803981
BDNF	CD244	Weighted mode	99	0.997496	0.916107	1.08612	0.954083
BDNF	CD40	MR Egger	99	1.02419	0.973895	1.07709	0.354459
BDNF	CD40	Weighted median	99	0.992074	0.962037	1.02305	0.61193
BDNF	CD40	IVW	99	0.98915	0.966883	1.01193	0.347665
BDNF	CD40	Simple mode	99	0.984377	0.9053	1.07036	0.713273
BDNF	CD40	Weighted mode	99	0.987792	0.913932	1.06762	0.757381
BDNF	CD5	MR Egger	99	1.01567	0.963982	1.07014	0.560868
BDNF	CD5	Weighted median	99	0.976524	0.945955	1.00808	0.143184
BDNF	CD5	IVW	99	0.991663	0.968702	1.01517	0.483607
BDNF	CD5	Simple mode	99	0.974633	0.900244	1.05517	0.527368
BDNF	CD5	Weighted mode	99	0.97297	0.901027	1.05066	0.486116
BDNF	CD6	MR Egger	99	0.983453	0.935383	1.03399	0.515583
BDNF	CD6	Weighted median	99	0.992174	0.960829	1.02454	0.631428
BDNF	CD6	IVW	99	0.999041	0.976911	1.02167	0.93306
BDNF	CD6	Simple mode	99	0.965808	0.885038	1.05395	0.436813
BDNF	CD6	Weighted mode	99	0.970632	0.904547	1.04154	0.409368
BDNF	CDCP1	MR Egger	99	1.01709	0.961945	1.07539	0.55269
BDNF	CDCP1	Weighted median	99	1.00006	0.968202	1.03298	0.996871
BDNF	CDCP1	IVW	99	1.0149	0.989825	1.04061	0.246573
BDNF	CDCP1	Simple mode	99	0.999098	0.914368	1.09168	0.984125
BDNF	CDCP1	Weighted mode	99	0.99274	0.917514	1.07413	0.856557
BDNF	CSF-1	MR Egger	99	1.00116	0.95337	1.05135	0.962987
BDNF	CSF-1	Weighted median	99	0.977254	0.945692	1.00987	0.169552
BDNF	CSF-1	IVW	99	0.987451	0.965996	1.00938	0.259862
BDNF	CSF-1	Simple mode	99	0.982932	0.906119	1.06626	0.679278
BDNF	CSF-1	Weighted mode	99	0.979055	0.912627	1.05032	0.556226
BDNF	CST5	MR Egger	99	1.00276	0.953202	1.05488	0.915471
BDNF	CST5	Weighted median	99	0.997853	0.965784	1.03099	0.897411
BDNF	CST5	IVW	99	0.984782	0.962708	1.00736	0.184891
BDNF	CST5	Simple mode	99	1.03416	0.952924	1.12233	0.422896
BDNF	CST5	Weighted mode	99	1.03416	0.95276	1.12252	0.423868
BDNF	CX3CL1	MR Egger	99	1.01586	0.963284	1.07131	0.563019
BDNF	CX3CL1	Weighted median	99	0.982484	0.95029	1.01577	0.298526
BDNF	CX3CL1	IVW	99	0.996519	0.97309	1.02051	0.773912
BDNF	CX3CL1	Simple mode	99	0.948546	0.864078	1.04127	0.269667
BDNF	CX3CL1	Weighted mode	99	0.953116	0.876057	1.03695	0.266989
BDNF	CXCL1	MR Egger	99	1.05557	1.0042	1.10956	0.0361644
BDNF	CXCL1	Weighted median	99	1.00234	0.969975	1.03579	0.888905
BDNF	CXCL1	IVW	99	1.01365	0.991219	1.03658	0.235061
BDNF	CXCL1	Simple mode	99	0.983311	0.904199	1.06934	0.694964
BDNF	CXCL1	Weighted mode	99	0.986306	0.910303	1.06865	0.736813
BDNF	CXCL10	MR Egger	99	0.991774	0.942556	1.04356	0.751131
BDNF	CXCL10	Weighted median	99	1.00217	0.970516	1.03486	0.894649
BDNF	CXCL10	IVW	99	1.00972	0.986965	1.033	0.405538
BDNF	CXCL10	Simple mode	99	1.005	0.929149	1.08703	0.901188
BDNF	CXCL10	Weighted mode	99	1.00333	0.929941	1.08252	0.931756
BDNF	CXCL11	MR Egger	99	0.9971	0.947808	1.04896	0.910842
BDNF	CXCL11	Weighted median	99	0.991885	0.958097	1.02687	0.644954
BDNF	CXCL11	IVW	99	0.995443	0.973185	1.01821	0.692182
BDNF	CXCL11	Simple mode	99	0.983881	0.907736	1.06641	0.6934
BDNF	CXCL11	Weighted mode	99	0.992012	0.912554	1.07839	0.85105
BDNF	CXCL5	MR Egger	99	1.04928	0.997395	1.10387	0.0660319
BDNF	CXCL5	Weighted median	99	1.00438	0.971444	1.03842	0.797428
BDNF	CXCL5	IVW	99	1.00361	0.980768	1.02698	0.75914
BDNF	CXCL5	Simple mode	99	1.01061	0.921701	1.10809	0.822735
BDNF	CXCL5	Weighted mode	99	1.01061	0.932331	1.09546	0.798042
BDNF	CXCL6	MR Egger	99	1.03184	0.981368	1.0849	0.223582
BDNF	CXCL6	Weighted median	99	1.00231	0.97264	1.03289	0.880307
BDNF	CXCL6	IVW	99	0.997399	0.975232	1.02007	0.820294
BDNF	CXCL6	Simple mode	99	1.03197	0.937972	1.13539	0.519889
BDNF	CXCL6	Weighted mode	99	1.04144	0.956712	1.13367	0.350622
BDNF	CXCL9	MR Egger	99	1.01941	0.970863	1.07038	0.441879
BDNF	CXCL9	Weighted median	99	1.00744	0.975046	1.04091	0.65661
BDNF	CXCL9	IVW	99	0.995488	0.973866	1.01759	0.686491
BDNF	CXCL9	Simple mode	99	1.02638	0.947112	1.11229	0.526904
BDNF	CXCL9	Weighted mode	99	1.02306	0.948149	1.10389	0.558144
BDNF	DNER	MR Egger	99	0.981285	0.930738	1.03458	0.48548
BDNF	DNER	Weighted median	99	1.01367	0.981029	1.04739	0.416254
BDNF	DNER	IVW	99	1.00149	0.978046	1.0255	0.901695
BDNF	DNER	Simple mode	99	1.05049	0.945512	1.16712	0.361427
BDNF	DNER	Weighted mode	99	1.04309	0.950807	1.14433	0.374237
BDNF	EN-RAGE	MR Egger	99	0.986593	0.936098	1.03981	0.615725
BDNF	EN-RAGE	Weighted median	99	0.983691	0.95196	1.01648	0.325628
BDNF	EN-RAGE	IVW	99	0.979405	0.956659	1.00269	0.0826154
BDNF	EN-RAGE	Simple mode	99	0.944782	0.869198	1.02694	0.184916
BDNF	EN-RAGE	Weighted mode	99	0.949876	0.869973	1.03712	0.254159
BDNF	FGF-19	MR Egger	99	1.02254	0.968239	1.0799	0.425235
BDNF	FGF-19	Weighted median	99	0.987624	0.956376	1.01989	0.44774
BDNF	FGF-19	IVW	99	1.00239	0.978179	1.0272	0.848196
BDNF	FGF-19	Simple mode	99	0.970923	0.89516	1.0531	0.478236
BDNF	FGF-19	Weighted mode	99	0.970923	0.899407	1.04813	0.451518
BDNF	FGF-21	MR Egger	99	1.08774	1.03465	1.14355	0.00137766
BDNF	FGF-21	Weighted median	99	1.02269	0.98894	1.05759	0.190049
BDNF	FGF-21	IVW	99	1.01532	0.99212	1.03907	0.1973
BDNF	FGF-21	Simple mode	99	1.07231	0.970468	1.18485	0.173426
BDNF	FGF-21	Weighted mode	99	1.07764	0.978669	1.18662	0.1314
BDNF	FGF-23	MR Egger	99	1.03568	0.986158	1.0877	0.163977
BDNF	FGF-23	Weighted median	99	1.01271	0.982001	1.04437	0.421551
BDNF	FGF-23	IVW	99	1.01396	0.991915	1.03649	0.216422
BDNF	FGF-23	Simple mode	99	1.01403	0.928853	1.10701	0.756302
BDNF	FGF-23	Weighted mode	99	1.0155	0.935144	1.10276	0.715352
BDNF	FGF-5	MR Egger	99	1.02059	0.964326	1.08014	0.482827
BDNF	FGF-5	Weighted median	99	1.00997	0.974081	1.04718	0.590982
BDNF	FGF-5	IVW	99	0.988141	0.9631	1.01383	0.362318
BDNF	FGF-5	Simple mode	99	1.01826	0.923466	1.12279	0.717376
BDNF	FGF-5	Weighted mode	99	1.01624	0.940537	1.09803	0.684267
BDNF	FIt3L	MR Egger	99	1.03112	0.981286	1.08349	0.228227
BDNF	FIt3L	Weighted median	99	0.985088	0.95388	1.01732	0.360322
BDNF	FIt3L	IVW	99	0.988493	0.966737	1.01074	0.308085
BDNF	FIt3L	Simple mode	99	0.942288	0.863968	1.02771	0.182479
BDNF	FIt3L	Weighted mode	99	0.934622	0.854244	1.02256	0.143777
BDNF	hGDNF	MR Egger	99	0.983436	0.936164	1.03309	0.507909
BDNF	hGDNF	Weighted median	99	0.972242	0.940135	1.00545	0.100384
BDNF	hGDNF	IVW	99	0.984118	0.962597	1.00612	0.155853
BDNF	hGDNF	Simple mode	99	0.927752	0.847709	1.01535	0.106517
BDNF	hGDNF	Weighted mode	99	0.941564	0.864257	1.02579	0.171482
BDNF	HGF	MR Egger	99	1.01397	0.965795	1.06454	0.577798
BDNF	HGF	Weighted median	99	0.977613	0.948528	1.00759	0.14174
BDNF	HGF	IVW	99	0.994107	0.97251	1.01618	0.597906
BDNF	HGF	Simple mode	99	0.947399	0.872415	1.02883	0.202013
BDNF	HGF	Weighted mode	99	0.953495	0.882818	1.02983	0.228448
BDNF	IFN-gamma	MR Egger	99	0.967927	0.91629	1.02247	0.246706
BDNF	IFN-gamma	Weighted median	99	0.983422	0.94905	1.01904	0.357081
BDNF	IFN-gamma	IVW	99	0.981069	0.957104	1.00563	0.129838
BDNF	IFN-gamma	Simple mode	99	0.936156	0.858766	1.02052	0.137189
BDNF	IFN-gamma	Weighted mode	99	0.967688	0.89249	1.04922	0.428061
BDNF	IL-10	MR Egger	99	0.981808	0.933952	1.03212	0.473176
BDNF	IL-10	Weighted median	99	0.989711	0.957737	1.02275	0.537062
BDNF	IL-10	IVW	99	0.991506	0.969525	1.01398	0.455793
BDNF	IL-10	Simple mode	99	1.02635	0.939895	1.12076	0.5637
BDNF	IL-10	Weighted mode	99	1.00852	0.926702	1.09757	0.844523
BDNF	IL-10RA	MR Egger	99	0.964067	0.907199	1.0245	0.241004
BDNF	IL-10RA	Weighted median	99	0.98074	0.945594	1.01719	0.296247
BDNF	IL-10RA	IVW	99	0.977672	0.951351	1.00472	0.104854
BDNF	IL-10RA	Simple mode	99	0.907948	0.81862	1.00702	0.0706588
BDNF	IL-10RA	Weighted mode	99	0.995625	0.905514	1.0947	0.928012
BDNF	IL-10RB	MR Egger	99	1.02547	0.973056	1.08072	0.349708
BDNF	IL-10RB	Weighted median	99	1.00521	0.973033	1.03845	0.754198
BDNF	IL-10RB	IVW	99	0.992644	0.969463	1.01638	0.540241
BDNF	IL-10RB	Simple mode	99	0.997974	0.915754	1.08758	0.96322
BDNF	IL-10RB	Weighted mode	99	1.0109	0.93542	1.09246	0.784867
BDNF	IL-12RA	MR Egger	99	1.06049	1.00824	1.11544	0.024887
BDNF	IL-12RA	Weighted median	99	0.983737	0.951001	1.0176	0.342313
BDNF	IL-12RA	IVW	99	0.995865	0.972875	1.0194	0.728053
BDNF	IL-12RA	Simple mode	99	0.971107	0.879127	1.07271	0.564932
BDNF	IL-12RA	Weighted mode	99	0.969368	0.891277	1.0543	0.469554
BDNF	IL-13	MR Egger	99	0.953351	0.899155	1.01081	0.112884
BDNF	IL-13	Weighted median	99	0.988904	0.953516	1.02561	0.548424
BDNF	IL-13	IVW	99	0.989888	0.963972	1.0165	0.45272
BDNF	IL-13	Simple mode	99	0.987899	0.893072	1.09279	0.813564
BDNF	IL-13	Weighted mode	99	0.979517	0.900952	1.06493	0.628651
BDNF	IL-15RA	MR Egger	99	0.933832	0.881307	0.989488	0.0225625
BDNF	IL-15RA	Weighted median	99	0.9708	0.934301	1.00872	0.129598
BDNF	IL-15RA	IVW	99	0.962658	0.937828	0.988146	0.00431147
BDNF	IL-15RA	Simple mode	99	1.01179	0.911749	1.12281	0.825814
BDNF	IL-15RA	Weighted mode	99	0.979486	0.892165	1.07535	0.664467
BDNF	IL-17A	MR Egger	99	1.0105	0.954494	1.06978	0.720422
BDNF	IL-17A	Weighted median	99	1.00059	0.964222	1.03833	0.975053
BDNF	IL-17A	IVW	99	0.971159	0.946346	0.996622	0.0266749
BDNF	IL-17A	Simple mode	99	1.01731	0.926336	1.11721	0.720351
BDNF	IL-17A	Weighted mode	99	1.01731	0.937245	1.10421	0.682479
BDNF	IL-17C	MR Egger	99	0.984657	0.931768	1.04055	0.584328
BDNF	IL-17C	Weighted median	99	0.956558	0.922691	0.991668	0.0157389
BDNF	IL-17C	IVW	99	0.962631	0.938971	0.986888	0.00270386
BDNF	IL-17C	Simple mode	99	0.932453	0.849426	1.02359	0.144801
BDNF	IL-17C	Weighted mode	99	0.934123	0.858358	1.01657	0.117537
BDNF	IL-18	MR Egger	99	0.979133	0.925474	1.0359	0.465129
BDNF	IL-18	Weighted median	99	0.985311	0.951877	1.01992	0.400831
BDNF	IL-18	IVW	99	0.98106	0.956706	1.00603	0.135967
BDNF	IL-18	Simple mode	99	0.972759	0.884325	1.07004	0.571362
BDNF	IL-18	Weighted mode	99	0.981623	0.904168	1.06571	0.659239
BDNF	IL-18R1	MR Egger	99	1.0081	0.959081	1.05962	0.75183
BDNF	IL-18R1	Weighted median	99	1.0203	0.987623	1.05405	0.22627
BDNF	IL-18R1	IVW	99	1.01515	0.992729	1.03809	0.18694
BDNF	IL-18R1	Simple mode	99	1.03996	0.956967	1.13016	0.358062
BDNF	IL-18R1	Weighted mode	99	1.02799	0.950296	1.11204	0.492771
BDNF	IL-1A	MR Egger	99	0.967305	0.915171	1.02241	0.242481
BDNF	IL-1A	Weighted median	99	0.997159	0.961749	1.03387	0.877436
BDNF	IL-1A	IVW	99	0.996966	0.972387	1.02217	0.811428
BDNF	IL-1A	Simple mode	99	0.982636	0.88838	1.08689	0.73424
BDNF	IL-1A	Weighted mode	99	0.984351	0.894471	1.08326	0.747483
BDNF	IL-2	MR Egger	99	0.983063	0.930259	1.03886	0.545642
BDNF	IL-2	Weighted median	99	0.963828	0.928614	1.00038	0.0523615
BDNF	IL-2	IVW	99	0.967762	0.943981	0.992141	0.00983603
BDNF	IL-2	Simple mode	99	0.936899	0.855508	1.02603	0.162963
BDNF	IL-2	Weighted mode	99	0.947619	0.868509	1.03393	0.229308
BDNF	IL-20	MR Egger	99	0.968004	0.914308	1.02485	0.266807
BDNF	IL-20	Weighted median	99	0.982071	0.946457	1.01903	0.337074
BDNF	IL-20	IVW	99	0.962891	0.938577	0.987834	0.00375492
BDNF	IL-20	Simple mode	99	1.00135	0.906881	1.10567	0.978721
BDNF	IL-20	Weighted mode	99	1.00135	0.911792	1.09971	0.977495
BDNF	IL-20RA	MR Egger	99	0.954284	0.894049	1.01858	0.162716
BDNF	IL-20RA	Weighted median	99	1.009	0.971072	1.04842	0.646588
BDNF	IL-20RA	IVW	99	0.971083	0.943081	0.999917	0.0493472
BDNF	IL-20RA	Simple mode	99	1.04165	0.942444	1.15129	0.426167
BDNF	IL-20RA	Weighted mode	99	1.03958	0.939292	1.15058	0.455053
BDNF	IL-22RA1	MR Egger	99	0.960696	0.905866	1.01884	0.184237
BDNF	IL-22RA1	Weighted median	99	1.003	0.966923	1.04041	0.87285
BDNF	IL-22RA1	IVW	99	0.992423	0.966416	1.01913	0.574561
BDNF	IL-22RA1	Simple mode	99	1.02088	0.925547	1.12603	0.680416
BDNF	IL-22RA1	Weighted mode	99	1.01283	0.924862	1.10917	0.783869
BDNF	IL-24	MR Egger	99	0.956738	0.904737	1.01173	0.124144
BDNF	IL-24	Weighted median	99	0.966274	0.930992	1.00289	0.0706462
BDNF	IL-24	IVW	99	0.968771	0.944694	0.993461	0.0134768
BDNF	IL-24	Simple mode	99	0.968427	0.877942	1.06824	0.52299
BDNF	IL-24	Weighted mode	99	0.963146	0.872105	1.06369	0.460335
BDNF	IL-2RB	MR Egger	99	0.954022	0.902566	1.00841	0.0993611
BDNF	IL-2RB	Weighted median	99	0.982885	0.946454	1.02072	0.370347
BDNF	IL-2RB	IVW	99	0.987971	0.96349	1.01307	0.344512
BDNF	IL-2RB	Simple mode	99	0.986115	0.890573	1.09191	0.788556
BDNF	IL-2RB	Weighted mode	99	0.990006	0.903403	1.08491	0.830174
BDNF	IL-33	MR Egger	99	0.959359	0.908073	1.01354	0.142073
BDNF	IL-33	Weighted median	99	0.982012	0.945218	1.02024	0.35154
BDNF	IL-33	IVW	99	0.951254	0.92794	0.975153	7.9e-05
BDNF	IL-33	Simple mode	99	0.998327	0.904195	1.10226	0.973633
BDNF	IL-33	Weighted mode	99	0.9898	0.910282	1.07626	0.810873
BDNF	IL-4	MR Egger	99	0.971242	0.910839	1.03565	0.375302
BDNF	IL-4	Weighted median	99	0.99422	0.955993	1.03398	0.771994
BDNF	IL-4	IVW	99	0.990827	0.962646	1.01983	0.531341
BDNF	IL-4	Simple mode	99	0.936654	0.842694	1.04109	0.227908
BDNF	IL-4	Weighted mode	99	0.954316	0.869836	1.047	0.3252
BDNF	IL-5	MR Egger	99	0.972836	0.920143	1.02855	0.334792
BDNF	IL-5	Weighted median	99	0.978502	0.942052	1.01636	0.261831
BDNF	IL-5	IVW	99	0.987811	0.96331	1.01293	0.338538
BDNF	IL-5	Simple mode	99	0.962355	0.872651	1.06128	0.443957
BDNF	IL-5	Weighted mode	99	0.967417	0.884763	1.05779	0.468971
BDNF	IL-6	MR Egger	99	1.00184	0.953401	1.05274	0.942132
BDNF	IL-6	Weighted median	99	0.998685	0.968106	1.03023	0.933894
BDNF	IL-6	IVW	99	1.00454	0.982403	1.02718	0.690166
BDNF	IL-6	Simple mode	99	0.99807	0.910235	1.09438	0.967305
BDNF	IL-6	Weighted mode	99	0.990328	0.91397	1.07307	0.812843
BDNF	IL-7	MR Egger	99	0.999018	0.950208	1.05033	0.969408
BDNF	IL-7	Weighted median	99	0.995468	0.964091	1.02787	0.781013
BDNF	IL-7	IVW	99	0.996794	0.974712	1.01938	0.778749
BDNF	IL-7	Simple mode	99	0.999702	0.918073	1.08859	0.994538
BDNF	IL-7	Weighted mode	99	0.996373	0.925347	1.07285	0.923476
BDNF	IL-8	MR Egger	99	1.00316	0.954824	1.05394	0.900647
BDNF	IL-8	Weighted median	99	1.00464	0.974334	1.0359	0.766919
BDNF	IL-8	IVW	99	1.00364	0.981566	1.02621	0.748736
BDNF	IL-8	Simple mode	99	1.00026	0.923502	1.0834	0.99494
BDNF	IL-8	Weighted mode	99	1.00026	0.92931	1.07662	0.994509
BDNF	LAP TGF-beta-1	MR Egger	99	1.01249	0.959883	1.06798	0.64944
BDNF	LAP TGF-beta-1	Weighted median	99	1.01926	0.986396	1.05321	0.253943
BDNF	LAP TGF-beta-1	IVW	99	1.00532	0.981613	1.02961	0.662832
BDNF	LAP TGF-beta-1	Simple mode	99	1.04834	0.955461	1.15024	0.321043
BDNF	LAP TGF-beta-1	Weighted mode	99	1.05006	0.962879	1.14513	0.272046
BDNF	LIF	MR Egger	99	0.979146	0.92297	1.03874	0.486162
BDNF	LIF	Weighted median	99	0.977364	0.940553	1.01562	0.242424
BDNF	LIF	IVW	99	0.969735	0.944402	0.995747	0.0228731
BDNF	LIF	Simple mode	99	0.97782	0.888507	1.07611	0.647263
BDNF	LIF	Weighted mode	99	0.97782	0.900705	1.06154	0.593749
BDNF	LIF-R	MR Egger	99	0.965218	0.910139	1.02363	0.240534
BDNF	LIF-R	Weighted median	99	1.00882	0.971176	1.04793	0.650747
BDNF	LIF-R	IVW	99	1.00675	0.980274	1.03395	0.620588
BDNF	LIF-R	Simple mode	99	1.07885	0.963736	1.20772	0.19045
BDNF	LIF-R	Weighted mode	99	1.08074	0.973627	1.19963	0.148015
BDNF	CCL8	MR Egger	99	0.96624	0.917073	1.01804	0.2005
BDNF	CCL8	Weighted median	99	0.998045	0.966597	1.03052	0.904639
BDNF	CCL8	IVW	99	1.00139	0.978025	1.02532	0.908045
BDNF	CCL8	Simple mode	99	0.989719	0.914404	1.07124	0.798548
BDNF	CCL8	Weighted mode	99	0.989719	0.912635	1.07331	0.803258
BDNF	CCL2	MR Egger	99	0.999839	0.95098	1.05121	0.994982
BDNF	CCL2	Weighted median	99	1.01091	0.97946	1.04337	0.500965
BDNF	CCL2	IVW	99	1.00232	0.980051	1.02509	0.839912
BDNF	CCL2	Simple mode	99	1.0162	0.934656	1.10485	0.707381
BDNF	CCL2	Weighted mode	99	1.01771	0.940556	1.1012	0.663452
BDNF	CCL7	MR Egger	99	0.988998	0.929757	1.05201	0.726305
BDNF	CCL7	Weighted median	99	0.991237	0.952312	1.03175	0.66673
BDNF	CCL7	IVW	99	0.992013	0.964861	1.01993	0.571164
BDNF	CCL7	Simple mode	99	1.0678	0.952094	1.19758	0.264988
BDNF	CCL7	Weighted mode	99	1.00935	0.921266	1.10585	0.842102
BDNF	CCL13	MR Egger	99	0.971878	0.918517	1.02834	0.324605
BDNF	CCL13	Weighted median	99	0.970582	0.939041	1.00318	0.0764799
BDNF	CCL13	IVW	99	0.984997	0.960448	1.01017	0.240448
BDNF	CCL13	Simple mode	99	0.938508	0.847513	1.03927	0.22552
BDNF	CCL13	Weighted mode	99	0.940113	0.853578	1.03542	0.213016
BDNF	MIP-1 alpha	MR Egger	99	0.988868	0.941216	1.03893	0.657857
BDNF	MIP-1 alpha	Weighted median	99	0.985573	0.954778	1.01736	0.369591
BDNF	MIP-1 alpha	IVW	99	0.988431	0.966718	1.01063	0.304487
BDNF	MIP-1 alpha	Simple mode	99	1.00215	0.913754	1.09909	0.963793
BDNF	MIP-1 alpha	Weighted mode	99	0.973065	0.895761	1.05704	0.519467
BDNF	MMP-1	MR Egger	99	1.02499	0.966022	1.08756	0.416199
BDNF	MMP-1	Weighted median	99	1.00343	0.971477	1.03643	0.835845
BDNF	MMP-1	IVW	99	1.00018	0.974012	1.02706	0.989201
BDNF	MMP-1	Simple mode	99	1.01184	0.924881	1.10698	0.797868
BDNF	MMP-1	Weighted mode	99	1.01441	0.937445	1.09769	0.723089
BDNF	MMP-10	MR Egger	99	0.979937	0.924394	1.03882	0.497636
BDNF	MMP-10	Weighted median	99	0.993455	0.959595	1.02851	0.710523
BDNF	MMP-10	IVW	99	0.993951	0.968388	1.02019	0.648107
BDNF	MMP-10	Simple mode	99	0.975563	0.888328	1.07136	0.605855
BDNF	MMP-10	Weighted mode	99	0.995375	0.913581	1.08449	0.915829
BDNF	NRTN	MR Egger	99	0.974115	0.917696	1.034	0.39105
BDNF	NRTN	Weighted median	99	0.967331	0.932691	1.00326	0.0742239
BDNF	NRTN	IVW	99	0.965855	0.940325	0.992078	0.011025
BDNF	NRTN	Simple mode	99	0.956458	0.861971	1.0613	0.403579
BDNF	NRTN	Weighted mode	99	0.96053	0.869528	1.06106	0.429696
BDNF	NT-3	MR Egger	99	0.974317	0.926849	1.02422	0.309791
BDNF	NT-3	Weighted median	99	0.985092	0.955013	1.01612	0.342428
BDNF	NT-3	IVW	99	0.975412	0.953869	0.997441	0.0289005
BDNF	NT-3	Simple mode	99	1.00928	0.923112	1.10348	0.839724
BDNF	NT-3	Weighted mode	99	1.00438	0.9292	1.08564	0.912612
BDNF	OPG	MR Egger	99	1.03658	0.98872	1.08675	0.139568
BDNF	OPG	Weighted median	99	1.01006	0.979671	1.04139	0.520683
BDNF	OPG	IVW	99	1.00607	0.984811	1.02778	0.578713
BDNF	OPG	Simple mode	99	1.0247	0.938747	1.11853	0.586359
BDNF	OPG	Weighted mode	99	1.0247	0.95109	1.10401	0.52264
BDNF	OSM	MR Egger	99	1.021	0.965619	1.07955	0.466927
BDNF	OSM	Weighted median	99	0.9904	0.957665	1.02425	0.573766
BDNF	OSM	IVW	99	0.988881	0.964391	1.01399	0.382175
BDNF	OSM	Simple mode	99	0.976132	0.880355	1.08233	0.647619
BDNF	OSM	Weighted mode	99	0.996849	0.907799	1.09463	0.947422
BDNF	PD-L1	MR Egger	99	1.00459	0.956288	1.05533	0.855846
BDNF	PD-L1	Weighted median	99	0.988871	0.956768	1.02205	0.506277
BDNF	PD-L1	IVW	99	0.988434	0.966812	1.01054	0.302587
BDNF	PD-L1	Simple mode	99	0.980519	0.903649	1.06393	0.63775
BDNF	PD-L1	Weighted mode	99	0.985457	0.912749	1.06396	0.708735
BDNF	SCF	MR Egger	99	0.991813	0.940377	1.04606	0.762862
BDNF	SCF	Weighted median	99	0.995928	0.96409	1.02882	0.80556
BDNF	SCF	IVW	99	0.999036	0.975605	1.02303	0.936505
BDNF	SCF	Simple mode	99	0.990901	0.90828	1.08104	0.837381
BDNF	SCF	Weighted mode	99	0.981784	0.902576	1.06794	0.669344
BDNF	SIRT2	MR Egger	99	1.00628	0.954325	1.06106	0.817447
BDNF	SIRT2	Weighted median	99	0.993203	0.960518	1.027	0.68955
BDNF	SIRT2	IVW	99	0.981416	0.95835	1.00504	0.122145
BDNF	SIRT2	Simple mode	99	1.01953	0.93471	1.11205	0.663444
BDNF	SIRT2	Weighted mode	99	1.01232	0.935306	1.09568	0.762231
BDNF	SLAMF1	MR Egger	99	1.00898	0.954803	1.06624	0.751506
BDNF	SLAMF1	Weighted median	99	0.98417	0.951028	1.01847	0.361258
BDNF	SLAMF1	IVW	99	0.980025	0.956006	1.00465	0.110994
BDNF	SLAMF1	Simple mode	99	0.869539	0.773712	0.977235	0.0209607
BDNF	SLAMF1	Weighted mode	99	0.869539	0.777745	0.972167	0.0158133
BDNF	ST1A1	MR Egger	99	1.00266	0.941826	1.06742	0.933968
BDNF	ST1A1	Weighted median	99	0.993239	0.95725	1.03058	0.718633
BDNF	ST1A1	IVW	99	0.977734	0.950654	1.00559	0.116105
BDNF	ST1A1	Simple mode	99	1.03656	0.940205	1.1428	0.472384
BDNF	ST1A1	Weighted mode	99	1.00806	0.93117	1.0913	0.843162
BDNF	STAMPB	MR Egger	99	1.00938	0.958627	1.06283	0.723515
BDNF	STAMPB	Weighted median	99	0.979657	0.949231	1.01106	0.201675
BDNF	STAMPB	IVW	99	0.984973	0.962422	1.00805	0.200104
BDNF	STAMPB	Simple mode	99	0.940444	0.859577	1.02892	0.183826
BDNF	STAMPB	Weighted mode	99	0.948612	0.873663	1.02999	0.211989
BDNF	TGF-alpha	MR Egger	99	0.996597	0.948326	1.04732	0.893235
BDNF	TGF-alpha	Weighted median	99	0.975667	0.944965	1.00737	0.131035
BDNF	TGF-alpha	IVW	99	0.981107	0.959485	1.00322	0.0934403
BDNF	TGF-alpha	Simple mode	99	0.985747	0.909846	1.06798	0.726212
BDNF	TGF-alpha	Weighted mode	99	0.988749	0.9145	1.06903	0.776938
BDNF	TNF	MR Egger	99	0.95189	0.892238	1.01553	0.138605
BDNF	TNF	Weighted median	99	0.992002	0.953935	1.03159	0.687528
BDNF	TNF	IVW	99	0.976188	0.948161	1.00504	0.104912
BDNF	TNF	Simple mode	99	1.0076	0.911003	1.11444	0.883219
BDNF	TNF	Weighted mode	99	1.00981	0.918197	1.11057	0.840916
BDNF	TNFB	MR Egger	99	0.979633	0.921125	1.04186	0.514066
BDNF	TNFB	Weighted median	99	0.998494	0.960945	1.03751	0.938558
BDNF	TNFB	IVW	99	0.990355	0.963434	1.01803	0.490673
BDNF	TNFB	Simple mode	99	1.01744	0.902401	1.14713	0.778255
BDNF	TNFB	Weighted mode	99	1.02124	0.922613	1.13041	0.685899
BDNF	TNFRSF9	MR Egger	99	1.00616	0.942253	1.07441	0.85477
BDNF	TNFRSF9	Weighted median	99	0.984505	0.946989	1.02351	0.430822
BDNF	TNFRSF9	IVW	99	0.985915	0.957307	1.01538	0.345089
BDNF	TNFRSF9	Simple mode	99	1.00678	0.902169	1.12352	0.904192
BDNF	TNFRSF9	Weighted mode	99	1.00893	0.919276	1.10732	0.851903
BDNF	TNFSF14	MR Egger	99	1.00228	0.943702	1.0645	0.940944
BDNF	TNFSF14	Weighted median	99	0.985407	0.948244	1.02403	0.453574
BDNF	TNFSF14	IVW	99	0.97896	0.95283	1.00581	0.123437
BDNF	TNFSF14	Simple mode	99	1.00589	0.901107	1.12286	0.916859
BDNF	TNFSF14	Weighted mode	99	1.01251	0.92605	1.10704	0.785473
BDNF	TRAIL	MR Egger	99	1.00115	0.952622	1.05215	0.963888
BDNF	TRAIL	Weighted median	99	1.01408	0.981315	1.04795	0.404004
BDNF	TRAIL	IVW	99	1.02188	0.99936	1.04491	0.0569484
BDNF	TRAIL	Simple mode	99	0.964941	0.884846	1.05229	0.42149
BDNF	TRAIL	Weighted mode	99	0.978656	0.901935	1.0619	0.605644
BDNF	TRANCE	MR Egger	99	0.999951	0.9515	1.05087	0.99846
BDNF	TRANCE	Weighted median	99	1.0077	0.975793	1.04065	0.640347
BDNF	TRANCE	IVW	99	1.0077	0.985472	1.03042	0.50045
BDNF	TRANCE	Simple mode	99	1.04267	0.950873	1.14334	0.376343
BDNF	TRANCE	Weighted mode	99	1.01159	0.928613	1.10198	0.79243
BDNF	TSLP	MR Egger	99	0.993057	0.934959	1.05477	0.821282
BDNF	TSLP	Weighted median	99	0.986756	0.9518	1.023	0.468774
BDNF	TSLP	IVW	99	0.990971	0.96457	1.01809	0.510315
BDNF	TSLP	Simple mode	99	0.98474	0.892038	1.08708	0.761133
BDNF	TSLP	Weighted mode	99	0.976363	0.891725	1.06903	0.606281
BDNF	TWEAK	MR Egger	99	0.972618	0.921436	1.02664	0.316596
BDNF	TWEAK	Weighted median	99	1.00088	0.969016	1.0338	0.957369
BDNF	TWEAK	IVW	99	0.988111	0.964503	1.0123	0.332365
BDNF	TWEAK	Simple mode	99	1.02243	0.94166	1.11012	0.598489
BDNF	TWEAK	Weighted mode	99	1.02915	0.952336	1.11215	0.469593
BDNF	uPA	MR Egger	99	1.00308	0.946543	1.063	0.917347
BDNF	uPA	Weighted median	99	1.00349	0.971466	1.03657	0.833178
BDNF	uPA	IVW	99	1.00665	0.980928	1.03305	0.615789
BDNF	uPA	Simple mode	99	0.977083	0.88739	1.07584	0.638028
BDNF	uPA	Weighted mode	99	1.02185	0.940105	1.1107	0.612519
BDNF	VEGF_A	MR Egger	99	0.984297	0.936892	1.0341	0.531156
BDNF	VEGF_A	Weighted median	99	0.989329	0.95832	1.02134	0.509052
BDNF	VEGF_A	IVW	99	0.985746	0.964107	1.00787	0.204899
BDNF	VEGF_A	Simple mode	99	1.02213	0.941564	1.10958	0.60252
BDNF	VEGF_A	Weighted mode	99	1.02665	0.947801	1.11206	0.520392

## Sheet: Table S2
Table S1. Instrumental variables associated with BDNF.
SNP	effect_allele.exposure	other_allele.exposure	beta.exposure	eaf.exposure	se.exposure	pval.exposure	R2	F	mean F
rs1005522	A	C	-0.1247	0.76163	0.0294	2.29e-05	0.00542041	17.9794	18.6034
rs10439419	C	T	-0.217	0.07334	0.0508	1.95e-05	0.00549734	18.236	18.6034
rs10468173	G	T	-0.1247	0.20801	0.0307	4.9e-05	0.00497331	16.4889	18.6034
rs10490220	C	G	-0.1767	0.11119	0.0401	1.07e-05	0.00584779	19.4053	18.6034
rs10777278	A	G	-0.1684	0.88038	0.0387	1.32e-05	0.00570338	18.9234	18.6034
rs10840004	G	A	-0.1057	0.54654	0.0257	3.8e-05	0.00509822	16.9052	18.6034
rs10883046	G	A	0.1786	0.1262	0.0371	1.48e-06	0.00697158	23.1607	18.6034
rs111525455	T	C	-0.4087	0.01726	0.1	4.37e-05	0.00503468	16.6934	18.6034
rs11163332	T	G	0.2077	0.0757	0.0477	1.35e-05	0.00571088	18.9484	18.6034
rs1120261	T	G	-0.1238	0.21512	0.0304	4.57e-05	0.00499887	16.5741	18.6034
rs11224724	T	C	0.2161	0.08436	0.0486	8.71e-06	0.00595385	19.7594	18.6034
rs113036326	T	C	-0.2289	0.05323	0.0554	3.55e-05	0.00514501	17.0612	18.6034
rs114533404	G	T	-0.2754	0.05548	0.0571	1.41e-06	0.00699778	23.2484	18.6034
rs1151618	G	A	-0.2107	0.91834	0.0457	4.07e-06	0.00639828	21.2439	18.6034
rs11517405	T	G	-0.4687	0.02162	0.0964	1.17e-06	0.00711036	23.625	18.6034
rs115335422	C	T	-0.3406	0.02588	0.0804	2.29e-05	0.00540726	17.9355	18.6034
rs11582952	T	C	0.1084	0.52265	0.0255	2.19e-05	0.00544455	18.0599	18.6034
rs11628211	G	A	0.2007	0.07878	0.0486	3.63e-05	0.00513971	17.0435	18.6034
rs116484572	T	A	-0.3385	0.03619	0.0778	1.35e-05	0.00570203	18.9189	18.6034
rs116621645	G	A	0.4378	0.01645	0.1043	2.69e-05	0.00530916	17.6084	18.6034
rs116834548	A	C	-0.2066	0.06955	0.0483	1.91e-05	0.00551214	18.2853	18.6034
rs11740576	A	G	0.1473	0.15532	0.035	2.51e-05	0.00533703	17.7013	18.6034
rs11786083	A	G	-0.1067	0.37615	0.0261	4.37e-05	0.00503743	16.7026	18.6034
rs11979382	A	G	0.2057	0.06915	0.0496	3.39e-05	0.00518326	17.1887	18.6034
rs12749294	G	A	0.1241	0.77404	0.0301	3.8e-05	0.00512312	16.9882	18.6034
rs12889912	T	C	-0.2015	0.08375	0.0473	2e-05	0.00546766	18.137	18.6034
rs1293308	C	G	-0.2751	0.04095	0.0642	1.82e-05	0.00553167	18.3505	18.6034
rs13118152	A	G	0.1279	0.21094	0.0311	3.89e-05	0.00509748	16.9027	18.6034
rs13125090	G	A	-0.1334	0.83098	0.0327	4.57e-05	0.00501634	16.6323	18.6034
rs13201296	C	T	-0.3214	0.02957	0.0767	2.82e-05	0.00529117	17.5484	18.6034
rs1328466	G	A	0.4667	0.01389	0.1112	2.69e-05	0.00530774	17.6037	18.6034
rs1372217	C	G	0.1222	0.59886	0.0274	7.94e-06	0.00598945	19.8782	18.6034
rs138269187	T	C	0.2838	0.04282	0.069	3.89e-05	0.00509872	16.9069	18.6034
rs140077639	G	C	0.4314	0.01838	0.104	3.39e-05	0.00518549	17.1961	18.6034
rs140916562	A	G	-0.3165	0.02895	0.0726	1.29e-05	0.00572447	18.9938	18.6034
rs141256607	T	C	-0.3529	0.02396	0.0823	1.78e-05	0.00553918	18.3756	18.6034
rs142411103	G	C	0.5277	0.01537	0.1105	1.78e-06	0.00686142	22.7922	18.6034
rs143099886	T	A	0.4412	0.01763	0.1061	3.24e-05	0.00521106	17.2813	18.6034
rs143424217	A	C	0.4813	0.01384	0.114	2.45e-05	0.00537078	17.8139	18.6034
rs144668760	C	T	-0.5903	0.00992	0.1395	2.34e-05	0.00539513	17.8951	18.6034
rs144679565	G	T	-0.3197	0.02956	0.0771	3.31e-05	0.00518173	17.1836	18.6034
rs146289225	T	C	-0.2188	0.06194	0.0516	2.24e-05	0.0054174	17.9693	18.6034
rs147026844	C	T	0.5683	0.01238	0.1283	9.33e-06	0.00590858	19.6082	18.6034
rs1480010	T	C	-0.1314	0.26777	0.0303	1.45e-05	0.00566491	18.795	18.6034
rs149490349	T	G	0.3232	0.02683	0.0793	4.68e-05	0.00500692	16.601	18.6034
rs149793061	T	G	-0.2806	0.04306	0.0646	1.38e-05	0.00568316	18.8559	18.6034
rs150563921	A	G	-0.5343	0.01218	0.1212	1.05e-05	0.00585289	19.4224	18.6034
rs180870543	T	G	-0.5207	0.01686	0.1125	3.72e-06	0.00644785	21.4095	18.6034
rs182808981	T	A	-0.4176	0.01865	0.1006	3.31e-05	0.005193	17.2211	18.6034
rs182892473	A	C	0.3694	0.02389	0.089	3.31e-05	0.00519168	17.2167	18.6034
rs188326644	T	C	0.5698	0.00904	0.1375	3.39e-05	0.00517536	17.1623	18.6034
rs191804999	A	T	-0.5212	0.01	0.1248	2.95e-05	0.00525588	17.4308	18.6034
rs1927683	A	T	-0.1948	0.921	0.0469	3.24e-05	0.00519904	17.2413	18.6034
rs200322450	C	T	-0.325	0.0359	0.0718	6.03e-06	0.00616858	20.4764	18.6034
rs2146795	G	A	0.1958	0.08406	0.0478	4.27e-05	0.00505734	16.769	18.6034
rs2560040	G	A	-0.2089	0.06661	0.0505	3.47e-05	0.00515707	17.1014	18.6034
rs283318	G	A	-0.1288	0.20988	0.0308	2.88e-05	0.00526975	17.477	18.6034
rs34521230	A	G	0.211	0.06713	0.0508	3.31e-05	0.0051991	17.2415	18.6034
rs34707270	C	A	-0.1212	0.50726	0.0258	2.69e-06	0.00664089	22.0548	18.6034
rs350961	C	T	-0.1261	0.21144	0.0307	3.98e-05	0.00508503	16.8613	18.6034
rs35887873	C	T	0.1373	0.23171	0.0308	8.13e-06	0.00598394	19.8599	18.6034
rs375106909	T	A	0.752	0.00628	0.1803	3.02e-05	0.00524223	17.3853	18.6034
rs3853682	G	A	-0.1088	0.50367	0.0254	1.86e-05	0.00552761	18.337	18.6034
rs4542364	A	G	0.1072	0.41944	0.0255	2.57e-05	0.00532531	17.6622	18.6034
rs4878554	T	C	0.1345	0.18797	0.0316	2.04e-05	0.00545818	18.1054	18.6034
rs532376091	T	A	0.4362	0.01807	0.1023	2e-05	0.00547758	18.1701	18.6034
rs546504	G	T	-0.1784	0.89587	0.0418	2e-05	0.00548784	18.2043	18.6034
rs556898683	A	G	0.2607	0.06038	0.0591	1.05e-05	0.00586015	19.4466	18.6034
rs558642223	T	C	0.1787	0.11242	0.0402	8.91e-06	0.00595058	19.7485	18.6034
rs563189205	A	G	0.1285	0.34087	0.0287	7.41e-06	0.00603625	20.0345	18.6034
rs587772656	G	T	0.1741	0.24229	0.029	1.82e-09	0.0108004	36.0196	18.6034
rs61757816	A	G	-0.3348	0.02368	0.0812	3.8e-05	0.00512368	16.9901	18.6034
rs61824612	C	T	-0.3782	0.02191	0.0879	1.66e-05	0.00557688	18.5013	18.6034
rs62058144	A	G	-0.1049	0.56022	0.0255	3.98e-05	0.0051004	16.9125	18.6034
rs62464139	A	G	-0.1277	0.24643	0.029	1.1e-05	0.00583978	19.3786	18.6034
rs625059	G	A	-0.1334	0.1876	0.0322	3.39e-05	0.00517252	17.1529	18.6034
rs6475432	T	C	0.1188	0.26692	0.0283	2.69e-05	0.00531009	17.6115	18.6034
rs6484724	A	G	-0.1087	0.62104	0.0261	3.02e-05	0.00522705	17.3346	18.6034
rs6555503	T	A	0.1241	0.78673	0.0303	4.17e-05	0.00505605	16.7647	18.6034
rs6732515	C	A	0.3701	0.02501	0.0798	3.55e-06	0.0064739	21.4966	18.6034
rs67524589	G	C	-0.1637	0.11799	0.04	4.37e-05	0.00504817	16.7384	18.6034
rs6925536	G	A	0.0999	0.57526	0.0246	4.9e-05	0.00497108	16.4815	18.6034
rs72648854	C	T	-0.2498	0.06003	0.0599	3.09e-05	0.00524087	17.3807	18.6034
rs72955378	G	A	-0.3744	0.02119	0.0892	2.69e-05	0.00530866	17.6067	18.6034
rs73183990	T	C	-0.2916	0.04456	0.0611	1.82e-06	0.00685268	22.763	18.6034
rs7359282	G	A	0.1368	0.19623	0.0315	1.41e-05	0.00568108	18.849	18.6034
rs74080238	G	T	-0.3329	0.02618	0.0777	1.86e-05	0.00553008	18.3452	18.6034
rs74880545	T	G	-0.2123	0.07322	0.047	6.31e-06	0.00614303	20.3911	18.6034
rs78092400	C	T	-0.1383	0.18189	0.0332	3.09e-05	0.00522933	17.3422	18.6034
rs78334590	G	C	0.2754	0.03907	0.0665	3.47e-05	0.00516878	17.1404	18.6034
rs7942690	C	T	0.7881	0.99384	0.1679	2.69e-06	0.0066302	22.019	18.6034
rs8037407	G	A	0.1062	0.38355	0.0255	3.09e-05	0.00522694	17.3343	18.6034
rs842497	G	A	0.1027	0.57646	0.0251	4.27e-05	0.00504604	16.7313	18.6034
rs915374	C	T	0.1268	0.48743	0.0258	8.51e-07	0.00726419	24.1399	18.6034
rs9347555	T	C	-0.1102	0.35629	0.0267	3.72e-05	0.00513405	17.0246	18.6034
rs9558973	A	C	0.1717	0.12908	0.0377	5.13e-06	0.00624442	20.7298	18.6034
rs975527	A	G	-0.1367	0.24931	0.0299	4.79e-06	0.00629228	20.8897	18.6034
rs9881024	G	A	-0.1494	0.14065	0.0363	3.8e-05	0.00510528	16.9287	18.6034
rs995400	C	T	0.1267	0.78603	0.031	4.47e-05	0.00503492	16.6942	18.6034

## Sheet: Table S3
Table S3.The sensitivity analyses for the casual effect of plasma BDNF on inflammatory proteins
Exposure	Outcome	Method	Heterogeneity			Pleiotropy			PRESSO
			Q	Q_df	Q_pval	intercept	se	P	P
BDNF	Beta-NGF	Inverse variance weighted	74.51	98	0.962935	-0.00470915	0.00428458	0.274448	0.964
		MR Egger	73.302	97	0.965231
BDNF	CASP-8	Inverse variance weighted	93.8887	98	0.598731	0.00194327	0.00438947	0.658961	0.593
		MR Egger	93.6927	97	0.576199
BDNF	IL-2	Inverse variance weighted	94.7393	98	0.57447	-0.00304837	0.0048865	0.534199	0.58
		MR Egger	94.3501	97	0.557255
BDNF	IL-15RA	Inverse variance weighted	111.447	98	0.16679	0.00591142	0.00512697	0.251742	0.163
		MR Egger	109.941	97	0.174099
BDNF	IL-17A	Inverse variance weighted	105.688	98	0.280034	-0.00771609	0.00504568	0.129458	0.306
		MR Egger	103.2	97	0.314329
BDNF	IL-17C	Inverse variance weighted	84.5549	98	0.831463	-0.00439465	0.00488439	0.37049	0.859
		MR Egger	83.7454	97	0.82903
BDNF	IL-20	Inverse variance weighted	104.306	98	0.312606	-0.00102877	0.00505025	0.839009	0.334
		MR Egger	104.261	97	0.288957
BDNF	IL-20RA	Inverse variance weighted	133.49	98	0.0099771	0.00338768	0.00576605	0.558219	0.713
		MR Egger	133.017	97	0.00894944
BDNF	IL-24	Inverse variance weighted	96.9168	98	0.511957	0.00242609	0.00494177	0.624581	0.503
		MR Egger	96.6757	97	0.490189
BDNF	IL-33	Inverse variance weighted	96.7017	98	0.518128	-0.00165115	0.00486724	0.735164	0.555
		MR Egger	96.5866	97	0.492747
BDNF	LIF	Inverse variance weighted	110.096	98	0.18998	-0.00187507	0.00522628	0.720541	0.182
		MR Egger	109.95	97	0.173942
BDNF	NRTN	Inverse variance weighted	114.052	98	0.127896	-0.00165604	0.0052834	0.754618	0.144
		MR Egger	113.937	97	0.115285
BDNF	NT-3	Inverse variance weighted	99.0347	98	0.451746	0.00021726	0.00440492	0.960764	0.468
		MR Egger	99.0323	97	0.423595

## Sheet: Table S4
Table S5. Causal effects of 91 circulating inflammatory proteins on plasma BDNF
Exposure	Outcome	Mehods	SNPn	OR	OR_lci95	OR_uci95	P
4EBP1	BDNF	MR Egger	8	0.857932	0.300058	2.45302	0.784584
4EBP1	BDNF	Weighted median	8	1.13631	0.753309	1.71404	0.542327
4EBP1	BDNF	IVW	8	1.15666	0.829479	1.61289	0.39094
4EBP1	BDNF	Simple mode	8	1.24536	0.67718	2.29027	0.50305
4EBP1	BDNF	Weighted mode	8	1.16831	0.682891	1.99879	0.58791
ADA	BDNF	MR Egger	19	0.903167	0.802034	1.01705	0.11106
ADA	BDNF	Weighted median	19	0.905591	0.813979	1.00751	0.0683911
ADA	BDNF	IVW	19	0.905133	0.825086	0.992946	0.0348722
ADA	BDNF	Simple mode	19	0.95039	0.715986	1.26154	0.728825
ADA	BDNF	Weighted mode	19	0.908857	0.81547	1.01294	0.101177
ARTN	BDNF	MR Egger	14	0.766388	0.502035	1.16994	0.241262
ARTN	BDNF	Weighted median	14	0.874268	0.659416	1.15912	0.350407
ARTN	BDNF	IVW	14	0.901813	0.736359	1.10444	0.317613
ARTN	BDNF	Simple mode	14	0.830128	0.486573	1.41626	0.506538
ARTN	BDNF	Weighted mode	14	0.83818	0.505874	1.38877	0.505257
AXIN1	BDNF	MR Egger	5	0.804801	0.26936	2.4046	0.723331
AXIN1	BDNF	Weighted median	5	1.26629	0.811081	1.97699	0.29892
AXIN1	BDNF	IVW	5	1.3419	0.947524	1.90043	0.0976404
AXIN1	BDNF	Simple mode	5	1.22025	0.676987	2.19948	0.544037
AXIN1	BDNF	Weighted mode	5	1.20336	0.684169	2.11656	0.555488
Beta-NGF	BDNF	MR Egger	17	2.093	1.18345	3.70161	0.0226874
Beta-NGF	BDNF	Weighted median	17	0.986772	0.706513	1.3782	0.937732
Beta-NGF	BDNF	IVW	17	1.01007	0.749562	1.36112	0.947499
Beta-NGF	BDNF	Simple mode	17	1.00113	0.503478	1.99067	0.997472
Beta-NGF	BDNF	Weighted mode	17	1.00113	0.53308	1.88013	0.997242
CASP-8	BDNF	MR Egger	14	0.967971	0.611426	1.53243	0.891844
CASP-8	BDNF	Weighted median	14	0.993064	0.761742	1.29463	0.958976
CASP-8	BDNF	IVW	14	0.883311	0.720628	1.08272	0.232195
CASP-8	BDNF	Simple mode	14	0.919458	0.589108	1.43506	0.717556
CASP-8	BDNF	Weighted mode	14	1.00043	0.743349	1.34642	0.997783
CCL11	BDNF	MR Egger	17	0.897924	0.64402	1.25193	0.535019
CCL11	BDNF	Weighted median	17	0.869901	0.704107	1.07473	0.196383
CCL11	BDNF	IVW	17	0.947524	0.803534	1.11732	0.52155
CCL11	BDNF	Simple mode	17	0.927184	0.667865	1.28719	0.65756
CCL11	BDNF	Weighted mode	17	0.891675	0.704824	1.12806	0.353476
CCL19	BDNF	MR Egger	22	0.894277	0.693968	1.1524	0.398028
CCL19	BDNF	Weighted median	22	0.945984	0.768315	1.16474	0.600842
CCL19	BDNF	IVW	22	1.00428	0.864999	1.16599	0.955281
CCL19	BDNF	Simple mode	22	0.942164	0.64224	1.38215	0.763591
CCL19	BDNF	Weighted mode	22	0.889646	0.688924	1.14885	0.380237
CCL20	BDNF	MR Egger	19	0.9341	0.608877	1.43304	0.758678
CCL20	BDNF	Weighted median	19	0.981518	0.762749	1.26303	0.884717
CCL20	BDNF	IVW	19	1.03543	0.85946	1.24743	0.714096
CCL20	BDNF	Simple mode	19	1.04713	0.679553	1.61355	0.836964
CCL20	BDNF	Weighted mode	19	1.0017	0.679606	1.47646	0.993237
CCL23	BDNF	MR Egger	18	1.44281	0.920869	2.26057	0.12912
CCL23	BDNF	Weighted median	18	1.2957	1.00098	1.67721	0.049136
CCL23	BDNF	IVW	18	1.23981	1.0181	1.50982	0.0324838
CCL23	BDNF	Simple mode	18	1.30121	0.773686	2.18843	0.334802
CCL23	BDNF	Weighted mode	18	1.37336	0.861077	2.1904	0.200437
CCL25	BDNF	MR Egger	19	0.988199	0.891586	1.09528	0.823773
CCL25	BDNF	Weighted median	19	0.986278	0.906151	1.07349	0.749257
CCL25	BDNF	IVW	19	0.979956	0.904473	1.06174	0.620529
CCL25	BDNF	Simple mode	19	0.834244	0.593169	1.1733	0.311419
CCL25	BDNF	Weighted mode	19	0.985362	0.906149	1.0715	0.734182
CCL28	BDNF	MR Egger	24	1.0065	0.617894	1.63951	0.979472
CCL28	BDNF	Weighted median	24	1.02648	0.788653	1.33602	0.845901
CCL28	BDNF	IVW	24	0.902128	0.721129	1.12856	0.367327
CCL28	BDNF	Simple mode	24	1.19334	0.674134	2.11242	0.550035
CCL28	BDNF	Weighted mode	24	1.20171	0.724239	1.99396	0.484106
CCL4	BDNF	MR Egger	15	0.965442	0.844143	1.10417	0.616281
CCL4	BDNF	Weighted median	15	1.02302	0.905309	1.15603	0.715198
CCL4	BDNF	IVW	15	1.0409	0.946122	1.14518	0.410498
CCL4	BDNF	Simple mode	15	0.973789	0.752442	1.26025	0.842916
CCL4	BDNF	Weighted mode	15	1.01644	0.911774	1.13312	0.772995
CD244	BDNF	MR Egger	14	1.03054	0.754919	1.40679	0.8529
CD244	BDNF	Weighted median	14	1.11588	0.894716	1.39171	0.330618
CD244	BDNF	IVW	14	1.00554	0.852093	1.18662	0.947845
CD244	BDNF	Simple mode	14	0.776028	0.472097	1.27563	0.335575
CD244	BDNF	Weighted mode	14	1.1792	0.934291	1.4883	0.188534
CD40	BDNF	MR Egger	12	0.971998	0.629377	1.50114	0.900625
CD40	BDNF	Weighted median	12	0.931083	0.691985	1.25279	0.637224
CD40	BDNF	IVW	12	1.0209	0.815591	1.2779	0.856683
CD40	BDNF	Simple mode	12	0.937852	0.568255	1.54784	0.806435
CD40	BDNF	Weighted mode	12	0.879238	0.588293	1.31407	0.542976
CD5	BDNF	MR Egger	19	0.825671	0.52621	1.29555	0.416162
CD5	BDNF	Weighted median	19	0.947895	0.734885	1.22265	0.680291
CD5	BDNF	IVW	19	0.920418	0.760752	1.11359	0.393586
CD5	BDNF	Simple mode	19	1.0245	0.644312	1.62903	0.91965
CD5	BDNF	Weighted mode	19	0.991766	0.629917	1.56147	0.971911
CD6	BDNF	MR Egger	13	0.902043	0.806934	1.00836	0.0970973
CD6	BDNF	Weighted median	13	0.899196	0.814421	0.992795	0.035455
CD6	BDNF	IVW	13	0.944152	0.867237	1.02789	0.184989
CD6	BDNF	Simple mode	13	0.851267	0.609425	1.18908	0.363609
CD6	BDNF	Weighted mode	13	0.903944	0.822934	0.992929	0.0567199
CDCP1	BDNF	MR Egger	15	2.00241	1.00084	4.00628	0.0714866
CDCP1	BDNF	Weighted median	15	1.5032	1.11674	2.02339	0.00718375
CDCP1	BDNF	IVW	15	1.42229	1.07133	1.88822	0.0148274
CDCP1	BDNF	Simple mode	15	0.976191	0.480699	1.98242	0.947787
CDCP1	BDNF	Weighted mode	15	1.64966	1.15605	2.35404	0.015361
CSF-1	BDNF	MR Egger	19	0.911878	0.567115	1.46623	0.708145
CSF-1	BDNF	Weighted median	19	0.88809	0.693885	1.13665	0.345856
CSF-1	BDNF	IVW	19	1.02998	0.858483	1.23575	0.750536
CSF-1	BDNF	Simple mode	19	1.37364	0.753084	2.50555	0.31426
CSF-1	BDNF	Weighted mode	19	0.76819	0.583056	1.01211	0.0771903
CST5	BDNF	MR Egger	19	0.79508	0.542713	1.1648	0.255414
CST5	BDNF	Weighted median	19	0.734758	0.555088	0.972584	0.0312161
CST5	BDNF	IVW	19	0.742023	0.608314	0.905122	0.00324668
CST5	BDNF	Simple mode	19	0.697228	0.435681	1.11579	0.150102
CST5	BDNF	Weighted mode	19	0.730008	0.478481	1.11376	0.161492
CX3CL1	BDNF	MR Egger	17	1.02114	0.574008	1.81658	0.944191
CX3CL1	BDNF	Weighted median	17	0.919174	0.689854	1.22472	0.564898
CX3CL1	BDNF	IVW	17	1.01304	0.824342	1.24494	0.901941
CX3CL1	BDNF	Simple mode	17	0.857786	0.505261	1.45627	0.577878
CX3CL1	BDNF	Weighted mode	17	0.864803	0.542044	1.37975	0.550798
CXCL1	BDNF	MR Egger	12	1.14869	0.818912	1.61127	0.440699
CXCL1	BDNF	Weighted median	12	0.953683	0.796855	1.14138	0.60489
CXCL1	BDNF	IVW	12	0.991188	0.79787	1.23134	0.936267
CXCL1	BDNF	Simple mode	12	0.948985	0.638473	1.41051	0.800445
CXCL1	BDNF	Weighted mode	12	0.948985	0.794477	1.13354	0.575215
CXCL10	BDNF	MR Egger	16	1.11257	0.808134	1.5317	0.523717
CXCL10	BDNF	Weighted median	16	1.07603	0.829191	1.39634	0.581531
CXCL10	BDNF	IVW	16	1.00725	0.83583	1.21384	0.939468
CXCL10	BDNF	Simple mode	16	0.762433	0.480629	1.20946	0.267285
CXCL10	BDNF	Weighted mode	16	1.12274	0.818815	1.53946	0.4833
CXCL11	BDNF	MR Egger	26	1.08176	0.727434	1.60867	0.701312
CXCL11	BDNF	Weighted median	26	0.902967	0.720063	1.13233	0.376778
CXCL11	BDNF	IVW	26	0.943175	0.80619	1.10344	0.46498
CXCL11	BDNF	Simple mode	26	0.948039	0.638322	1.40803	0.793639
CXCL11	BDNF	Weighted mode	26	0.924008	0.703298	1.21398	0.575403
CXCL5	BDNF	MR Egger	11	1.50846	0.508431	4.47545	0.47764
CXCL5	BDNF	Weighted median	11	0.965766	0.710134	1.31342	0.824272
CXCL5	BDNF	IVW	11	1.18865	0.858421	1.64592	0.298017
CXCL5	BDNF	Simple mode	11	0.921493	0.589291	1.44097	0.727467
CXCL5	BDNF	Weighted mode	11	0.899951	0.590037	1.37265	0.635097
CXCL6	BDNF	MR Egger	14	1.07212	0.89163	1.28913	0.473299
CXCL6	BDNF	Weighted median	14	1.07222	0.96697	1.18893	0.185891
CXCL6	BDNF	IVW	14	1.05371	0.934424	1.18822	0.393389
CXCL6	BDNF	Simple mode	14	0.941002	0.63807	1.38776	0.763861
CXCL6	BDNF	Weighted mode	14	1.07549	0.973166	1.18858	0.177226
CXCL9	BDNF	MR Egger	20	0.861461	0.585638	1.26719	0.458636
CXCL9	BDNF	Weighted median	20	0.902891	0.71239	1.14433	0.398163
CXCL9	BDNF	IVW	20	0.987577	0.832158	1.17202	0.886222
CXCL9	BDNF	Simple mode	20	0.902201	0.601953	1.35221	0.623861
CXCL9	BDNF	Weighted mode	20	0.864036	0.643457	1.16023	0.34338
DNER	BDNF	MR Egger	15	1.60418	0.895767	2.87285	0.135908
DNER	BDNF	Weighted median	15	1.01772	0.750257	1.38054	0.910095
DNER	BDNF	IVW	15	1.07923	0.868168	1.34162	0.492234
DNER	BDNF	Simple mode	15	1.07012	0.669027	1.71169	0.781461
DNER	BDNF	Weighted mode	15	1.0144	0.681337	1.51027	0.944867
EN-RAGE	BDNF	MR Egger	19	0.8999	0.585318	1.38356	0.636921
EN-RAGE	BDNF	Weighted median	19	1.13074	0.872065	1.46613	0.353878
EN-RAGE	BDNF	IVW	19	1.00488	0.826878	1.2212	0.960965
EN-RAGE	BDNF	Simple mode	19	0.936096	0.567489	1.54413	0.798872
EN-RAGE	BDNF	Weighted mode	19	1.10459	0.838759	1.45468	0.487887
FGF-19	BDNF	MR Egger	18	1.35069	0.789808	2.30989	0.288422
FGF-19	BDNF	Weighted median	18	1.11677	0.840531	1.4838	0.446197
FGF-19	BDNF	IVW	18	0.997452	0.802108	1.24037	0.981696
FGF-19	BDNF	Simple mode	18	1.24111	0.692099	2.22563	0.478365
FGF-19	BDNF	Weighted mode	18	1.24111	0.72512	2.12428	0.44167
FGF-21	BDNF	MR Egger	14	0.848744	0.539893	1.33428	0.490953
FGF-21	BDNF	Weighted median	14	0.966063	0.722055	1.29253	0.816193
FGF-21	BDNF	IVW	14	1.02605	0.833816	1.26259	0.808062
FGF-21	BDNF	Simple mode	14	1.11286	0.703438	1.76058	0.655275
FGF-21	BDNF	Weighted mode	14	0.91682	0.612836	1.37159	0.679521
FGF-23	BDNF	MR Egger	12	1.26516	0.690891	2.31675	0.463655
FGF-23	BDNF	Weighted median	12	1.06644	0.775414	1.4667	0.692375
FGF-23	BDNF	IVW	12	1.02752	0.819284	1.28869	0.814239
FGF-23	BDNF	Simple mode	12	0.729816	0.401404	1.32692	0.323951
FGF-23	BDNF	Weighted mode	12	1.20503	0.790003	1.83811	0.405097
FGF-5	BDNF	MR Egger	21	1.0174	0.90018	1.14989	0.785365
FGF-5	BDNF	Weighted median	21	1.02178	0.921304	1.13322	0.683268
FGF-5	BDNF	IVW	21	1.01004	0.924027	1.10405	0.825946
FGF-5	BDNF	Simple mode	21	1.0247	0.765993	1.37078	0.871112
FGF-5	BDNF	Weighted mode	21	1.0247	0.926009	1.1339	0.641891
FIt3L	BDNF	MR Egger	24	1.43869	0.941679	2.198	0.10669
FIt3L	BDNF	Weighted median	24	0.989589	0.779186	1.25681	0.931613
FIt3L	BDNF	IVW	24	1.02427	0.854548	1.22771	0.795268
FIt3L	BDNF	Simple mode	24	1.0393	0.687787	1.57045	0.856402
FIt3L	BDNF	Weighted mode	24	1.00643	0.704064	1.43866	0.97224
hGDNF	BDNF	MR Egger	13	1.26948	0.74597	2.16036	0.397882
hGDNF	BDNF	Weighted median	13	1.02468	0.765356	1.37188	0.869902
hGDNF	BDNF	IVW	13	0.943231	0.764292	1.16406	0.58607
hGDNF	BDNF	Simple mode	13	0.966151	0.605759	1.54096	0.887445
hGDNF	BDNF	Weighted mode	13	0.991561	0.666157	1.47592	0.967378
HGF	BDNF	MR Egger	15	1.09703	0.663029	1.81513	0.724282
HGF	BDNF	Weighted median	15	1.01132	0.781858	1.30813	0.931666
HGF	BDNF	IVW	15	0.983076	0.812935	1.18883	0.860254
HGF	BDNF	Simple mode	15	1.00243	0.67557	1.48744	0.990543
HGF	BDNF	Weighted mode	15	0.994005	0.706356	1.39879	0.972966
IFN-gamma	BDNF	MR Egger	11	1.15792	0.665979	2.01323	0.615906
IFN-gamma	BDNF	Weighted median	11	1.04164	0.748445	1.44968	0.808874
IFN-gamma	BDNF	IVW	11	1.08671	0.858738	1.37521	0.488789
IFN-gamma	BDNF	Simple mode	11	0.962075	0.560885	1.65023	0.891099
IFN-gamma	BDNF	Weighted mode	11	0.985576	0.576621	1.68457	0.95868
IL-10	BDNF	MR Egger	18	0.759631	0.50403	1.14485	0.207496
IL-10	BDNF	Weighted median	18	1.02995	0.825531	1.28498	0.793762
IL-10	BDNF	IVW	18	0.988849	0.836611	1.16879	0.895406
IL-10	BDNF	Simple mode	18	0.925136	0.639053	1.33929	0.6853
IL-10	BDNF	Weighted mode	18	1.03245	0.75777	1.40668	0.842056
IL-10RA	BDNF	MR Egger	12	0.838829	0.3143	2.23874	0.732942
IL-10RA	BDNF	Weighted median	12	0.957652	0.699111	1.3118	0.787528
IL-10RA	BDNF	IVW	12	0.796752	0.611927	1.0374	0.0915414
IL-10RA	BDNF	Simple mode	12	1.03026	0.632463	1.67826	0.906842
IL-10RA	BDNF	Weighted mode	12	1.0365	0.629265	1.70728	0.89058
IL-10RB	BDNF	MR Egger	20	0.895848	0.568935	1.41061	0.640626
IL-10RB	BDNF	Weighted median	20	0.820291	0.624811	1.07693	0.153765
IL-10RB	BDNF	IVW	20	0.915361	0.735293	1.13953	0.428762
IL-10RB	BDNF	Simple mode	20	0.764046	0.430489	1.35605	0.36939
IL-10RB	BDNF	Weighted mode	20	0.774766	0.490312	1.22425	0.287955
IL-12RA	BDNF	MR Egger	22	1.27837	0.857562	1.90568	0.242025
IL-12RA	BDNF	Weighted median	22	0.981881	0.776964	1.24084	0.878311
IL-12RA	BDNF	IVW	22	1.02958	0.877507	1.20801	0.72072
IL-12RA	BDNF	Simple mode	22	0.996949	0.660648	1.50444	0.988525
IL-12RA	BDNF	Weighted mode	22	0.987926	0.670776	1.45503	0.951548
IL-13	BDNF	MR Egger	12	0.750456	0.450223	1.2509	0.296591
IL-13	BDNF	Weighted median	12	0.772556	0.581682	1.02606	0.0747021
IL-13	BDNF	IVW	12	0.77749	0.623939	0.96883	0.0249553
IL-13	BDNF	Simple mode	12	0.780523	0.498504	1.22209	0.301876
IL-13	BDNF	Weighted mode	12	0.774768	0.511696	1.17309	0.25322
IL-15RA	BDNF	MR Egger	16	0.882594	0.463167	1.68184	0.709907
IL-15RA	BDNF	Weighted median	16	0.879489	0.654779	1.18132	0.393621
IL-15RA	BDNF	IVW	16	0.928357	0.736725	1.16984	0.528563
IL-15RA	BDNF	Simple mode	16	0.77049	0.446048	1.33092	0.364638
IL-15RA	BDNF	Weighted mode	16	0.780098	0.467053	1.30296	0.357734
IL-17A	BDNF	MR Egger	11	1.19751	0.661115	2.16911	0.566709
IL-17A	BDNF	Weighted median	11	0.806925	0.599127	1.08679	0.157914
IL-17A	BDNF	IVW	11	0.772972	0.612571	0.975372	0.0299961
IL-17A	BDNF	Simple mode	11	0.861487	0.509703	1.45606	0.589905
IL-17A	BDNF	Weighted mode	11	0.879654	0.512661	1.50936	0.651553
IL-17C	BDNF	MR Egger	20	1.48252	1.02008	2.1546	0.0537119
IL-17C	BDNF	Weighted median	20	1.21337	0.960577	1.5327	0.104682
IL-17C	BDNF	IVW	20	1.13904	0.968434	1.33969	0.115824
IL-17C	BDNF	Simple mode	20	1.25964	0.840701	1.88733	0.277136
IL-17C	BDNF	Weighted mode	20	1.30766	0.91308	1.87275	0.159603
IL-18	BDNF	MR Egger	18	1.33622	0.932768	1.91417	0.13356
IL-18	BDNF	Weighted median	18	0.992904	0.782913	1.25922	0.95316
IL-18	BDNF	IVW	18	0.986518	0.812177	1.19828	0.891182
IL-18	BDNF	Simple mode	18	1.02078	0.669236	1.557	0.925032
IL-18	BDNF	Weighted mode	18	0.99298	0.758218	1.30043	0.959772
IL-18R1	BDNF	MR Egger	22	0.877551	0.720749	1.06847	0.208181
IL-18R1	BDNF	Weighted median	22	0.930055	0.805661	1.07366	0.322255
IL-18R1	BDNF	IVW	22	0.939706	0.826154	1.06887	0.343922
IL-18R1	BDNF	Simple mode	22	0.825526	0.559492	1.21806	0.344994
IL-18R1	BDNF	Weighted mode	22	0.910964	0.78287	1.06002	0.241176
IL-1A	BDNF	MR Egger	14	1.22501	0.74998	2.00091	0.433322
IL-1A	BDNF	Weighted median	14	1.11544	0.855223	1.45484	0.420187
IL-1A	BDNF	IVW	14	1.25679	0.991023	1.59383	0.0593475
IL-1A	BDNF	Simple mode	14	1.81429	1.0937	3.00962	0.0381692
IL-1A	BDNF	Weighted mode	14	1.11285	0.816592	1.51659	0.51025
IL-2	BDNF	MR Egger	12	0.709866	0.381829	1.31973	0.304176
IL-2	BDNF	Weighted median	12	1.01683	0.725671	1.4248	0.922772
IL-2	BDNF	IVW	12	1.0547	0.823366	1.35103	0.673344
IL-2	BDNF	Simple mode	12	1.04814	0.597929	1.83734	0.872566
IL-2	BDNF	Weighted mode	12	1.06963	0.657067	1.74125	0.791583
IL-20	BDNF	MR Egger	17	1.35684	0.740964	2.48462	0.338504
IL-20	BDNF	Weighted median	17	1.17367	0.900385	1.52989	0.23638
IL-20	BDNF	IVW	17	1.11516	0.921694	1.34923	0.262203
IL-20	BDNF	Simple mode	17	1.31224	0.848775	2.02877	0.239255
IL-20	BDNF	Weighted mode	17	1.25287	0.877698	1.78841	0.232294
IL-20RA	BDNF	MR Egger	14	0.97943	0.570951	1.68015	0.941073
IL-20RA	BDNF	Weighted median	14	0.765078	0.58243	1.005	0.0543379
IL-20RA	BDNF	IVW	14	0.890208	0.71808	1.1036	0.288758
IL-20RA	BDNF	Simple mode	14	0.707574	0.442449	1.13157	0.172401
IL-20RA	BDNF	Weighted mode	14	0.703981	0.448903	1.104	0.150225
IL-22RA1	BDNF	MR Egger	16	0.945336	0.658519	1.35708	0.765042
IL-22RA1	BDNF	Weighted median	16	1.02226	0.782466	1.33554	0.871764
IL-22RA1	BDNF	IVW	16	1.11677	0.918801	1.3574	0.267276
IL-22RA1	BDNF	Simple mode	16	0.85459	0.525685	1.38928	0.535752
IL-22RA1	BDNF	Weighted mode	16	0.850311	0.52387	1.38017	0.521657
IL-24	BDNF	MR Egger	13	1.07426	0.679556	1.69823	0.764879
IL-24	BDNF	Weighted median	13	0.936139	0.693005	1.26457	0.667121
IL-24	BDNF	IVW	13	1.00853	0.817327	1.24446	0.936888
IL-24	BDNF	Simple mode	13	0.840911	0.506267	1.39676	0.515988
IL-24	BDNF	Weighted mode	13	0.836976	0.518438	1.35123	0.480447
IL-2RB	BDNF	MR Egger	15	0.874087	0.534217	1.43018	0.601209
IL-2RB	BDNF	Weighted median	15	1.03913	0.76666	1.40843	0.804607
IL-2RB	BDNF	IVW	15	1.00235	0.784199	1.28119	0.985039
IL-2RB	BDNF	Simple mode	15	0.744119	0.410956	1.34738	0.345774
IL-2RB	BDNF	Weighted mode	15	0.773526	0.478847	1.24955	0.311726
IL-33	BDNF	MR Egger	14	0.972735	0.583397	1.6219	0.917349
IL-33	BDNF	Weighted median	14	1.07057	0.808415	1.41773	0.634178
IL-33	BDNF	IVW	14	1.06408	0.86701	1.30593	0.552283
IL-33	BDNF	Simple mode	14	1.26268	0.769119	2.07297	0.373258
IL-33	BDNF	Weighted mode	14	1.21285	0.755104	1.94808	0.439117
IL-4	BDNF	MR Egger	12	0.864859	0.502385	1.48886	0.611778
IL-4	BDNF	Weighted median	12	1.27961	0.955985	1.71279	0.0974368
IL-4	BDNF	IVW	12	1.14901	0.929244	1.42074	0.199688
IL-4	BDNF	Simple mode	12	1.51635	0.806925	2.84949	0.22235
IL-4	BDNF	Weighted mode	12	1.52944	0.851531	2.74703	0.182731
IL-5	BDNF	MR Egger	11	0.914356	0.487976	1.7133	0.786207
IL-5	BDNF	Weighted median	11	1.08148	0.782581	1.49454	0.635072
IL-5	BDNF	IVW	11	1.09739	0.857373	1.40459	0.460522
IL-5	BDNF	Simple mode	11	1.08886	0.569642	2.08133	0.801983
IL-5	BDNF	Weighted mode	11	1.00059	0.546624	1.83158	0.998504
IL-6	BDNF	MR Egger	6	1.47192	0.605437	3.57849	0.441786
IL-6	BDNF	Weighted median	6	0.685993	0.42802	1.09945	0.117338
IL-6	BDNF	IVW	6	0.990192	0.596594	1.64346	0.969586
IL-6	BDNF	Simple mode	6	0.631766	0.297495	1.34163	0.285613
IL-6	BDNF	Weighted mode	6	0.631766	0.299448	1.33288	0.281893
IL-7	BDNF	MR Egger	14	0.852288	0.485605	1.49586	0.587838
IL-7	BDNF	Weighted median	14	0.884725	0.665195	1.1767	0.399938
IL-7	BDNF	IVW	14	0.840886	0.673784	1.04943	0.125238
IL-7	BDNF	Simple mode	14	0.897605	0.5559	1.44935	0.665827
IL-7	BDNF	Weighted mode	14	0.890444	0.559064	1.41825	0.633254
IL-8	BDNF	MR Egger	12	1.1378	0.570013	2.27114	0.721939
IL-8	BDNF	Weighted median	12	0.959853	0.662854	1.38993	0.828266
IL-8	BDNF	IVW	12	0.978175	0.751907	1.27253	0.869411
IL-8	BDNF	Simple mode	12	0.816484	0.426755	1.56213	0.552661
IL-8	BDNF	Weighted mode	12	0.82612	0.469904	1.45237	0.520635
LAP TGF-beta-1	BDNF	MR Egger	13	1.24113	0.868663	1.77332	0.26038
LAP TGF-beta-1	BDNF	Weighted median	13	1.00461	0.7598	1.3283	0.974246
LAP TGF-beta-1	BDNF	IVW	13	0.90984	0.712038	1.16259	0.449969
LAP TGF-beta-1	BDNF	Simple mode	13	0.970337	0.65338	1.44105	0.88385
LAP TGF-beta-1	BDNF	Weighted mode	13	0.99807	0.733899	1.35733	0.990374
LIF	BDNF	MR Egger	17	1.39556	0.956788	2.03554	0.104031
LIF	BDNF	Weighted median	17	0.893644	0.694614	1.1497	0.381701
LIF	BDNF	IVW	17	1.03597	0.84964	1.26316	0.726867
LIF	BDNF	Simple mode	17	0.836078	0.529711	1.31964	0.45317
LIF	BDNF	Weighted mode	17	0.854676	0.536171	1.36238	0.51858
LIF-R	BDNF	MR Egger	12	0.852281	0.444521	1.63408	0.640663
LIF-R	BDNF	Weighted median	12	1.11238	0.802303	1.54231	0.52294
LIF-R	BDNF	IVW	12	1.08144	0.847262	1.38034	0.529473
LIF-R	BDNF	Simple mode	12	1.085	0.560086	2.10186	0.813376
LIF-R	BDNF	Weighted mode	12	1.0739	0.54046	2.13386	0.842442
CCL8	BDNF	MR Egger	13	1.28106	0.883575	1.85736	0.217911
CCL8	BDNF	Weighted median	13	0.926909	0.716431	1.19922	0.563564
CCL8	BDNF	IVW	13	1.08485	0.899339	1.30863	0.394674
CCL8	BDNF	Simple mode	13	1.35962	0.842358	2.19452	0.232431
CCL8	BDNF	Weighted mode	13	0.913565	0.687133	1.21461	0.545528
CCL2	BDNF	MR Egger	24	0.991277	0.917386	1.07112	0.826611
CCL2	BDNF	Weighted median	24	0.985	0.91624	1.05892	0.682269
CCL2	BDNF	IVW	24	1.01571	0.953995	1.08141	0.626022
CCL2	BDNF	Simple mode	24	1.19103	0.955804	1.48415	0.133046
CCL2	BDNF	Weighted mode	24	0.994721	0.929491	1.06453	0.879767
CCL7	BDNF	MR Egger	22	1.0123	0.715648	1.43193	0.945585
CCL7	BDNF	Weighted median	22	0.923224	0.75664	1.12648	0.431367
CCL7	BDNF	IVW	22	1.00187	0.867345	1.15726	0.979745
CCL7	BDNF	Simple mode	22	0.989488	0.698326	1.40205	0.953168
CCL7	BDNF	Weighted mode	22	0.910894	0.707011	1.17357	0.478297
CCL13	BDNF	MR Egger	17	0.84701	0.65676	1.09237	0.220232
CCL13	BDNF	Weighted median	17	0.892692	0.751948	1.05978	0.194726
CCL13	BDNF	IVW	17	0.916468	0.804018	1.04464	0.191536
CCL13	BDNF	Simple mode	17	0.890871	0.679006	1.16884	0.416557
CCL13	BDNF	Weighted mode	17	0.867237	0.72734	1.03404	0.132067
MIP-1 alpha	BDNF	MR Egger	8	1.14668	0.534707	2.45907	0.737125
MIP-1 alpha	BDNF	Weighted median	8	0.917693	0.617333	1.36419	0.6711
MIP-1 alpha	BDNF	IVW	8	0.916845	0.684875	1.22738	0.559665
MIP-1 alpha	BDNF	Simple mode	8	0.912689	0.514812	1.61807	0.7636
MIP-1 alpha	BDNF	Weighted mode	8	0.945318	0.562152	1.58965	0.838101
MMP-1	BDNF	MR Egger	16	1.30978	0.902121	1.90166	0.17791
MMP-1	BDNF	Weighted median	16	0.918215	0.699779	1.20484	0.53817
MMP-1	BDNF	IVW	16	0.990974	0.820763	1.19648	0.924874
MMP-1	BDNF	Simple mode	16	0.829427	0.514221	1.33785	0.455142
MMP-1	BDNF	Weighted mode	16	0.86746	0.555305	1.35509	0.541503
MMP-10	BDNF	MR Egger	17	0.997386	0.854805	1.16375	0.97391
MMP-10	BDNF	Weighted median	17	0.998454	0.870197	1.14561	0.982399
MMP-10	BDNF	IVW	17	0.987408	0.882194	1.10517	0.825536
MMP-10	BDNF	Simple mode	17	0.896757	0.690704	1.16428	0.425321
MMP-10	BDNF	Weighted mode	17	0.999728	0.877523	1.13895	0.99679
NRTN	BDNF	MR Egger	12	1.26202	0.846397	1.88174	0.280147
NRTN	BDNF	Weighted median	12	1.40132	1.06891	1.83711	0.0145928
NRTN	BDNF	IVW	12	1.25932	1.02742	1.54356	0.0263855
NRTN	BDNF	Simple mode	12	1.44519	0.904928	2.308	0.151397
NRTN	BDNF	Weighted mode	12	1.43422	0.937053	2.19516	0.124997
NT-3	BDNF	MR Egger	21	1.17201	0.784261	1.75145	0.448248
NT-3	BDNF	Weighted median	21	0.853154	0.663451	1.0971	0.215805
NT-3	BDNF	IVW	21	0.996262	0.822889	1.20616	0.969372
NT-3	BDNF	Simple mode	21	0.809151	0.528196	1.23955	0.342102
NT-3	BDNF	Weighted mode	21	0.813757	0.53648	1.23434	0.343853
OPG	BDNF	MR Egger	18	1.203	0.81955	1.76586	0.359309
OPG	BDNF	Weighted median	18	0.913447	0.731122	1.14124	0.425474
OPG	BDNF	IVW	18	1.03582	0.870684	1.23228	0.691216
OPG	BDNF	Simple mode	18	0.901627	0.593966	1.36865	0.632973
OPG	BDNF	Weighted mode	18	0.932471	0.733788	1.18495	0.574872
OSM	BDNF	MR Egger	12	0.897531	0.533472	1.51004	0.692375
OSM	BDNF	Weighted median	12	1.00678	0.739156	1.37131	0.965792
OSM	BDNF	IVW	12	0.984006	0.778303	1.24408	0.892811
OSM	BDNF	Simple mode	12	1.35892	0.743982	2.48213	0.339813
OSM	BDNF	Weighted mode	12	1.34679	0.772059	2.34935	0.316795
PD-L1	BDNF	MR Egger	10	1.28477	0.798788	2.06644	0.331617
PD-L1	BDNF	Weighted median	10	0.912554	0.650315	1.28054	0.596527
PD-L1	BDNF	IVW	10	0.967671	0.748352	1.25127	0.802113
PD-L1	BDNF	Simple mode	10	0.788475	0.469543	1.32404	0.392251
PD-L1	BDNF	Weighted mode	10	0.804885	0.489417	1.3237	0.414649
SCF	BDNF	MR Egger	28	1.09395	0.853287	1.40248	0.485029
SCF	BDNF	Weighted median	28	1.05203	0.867506	1.27582	0.606189
SCF	BDNF	IVW	28	1.02582	0.899154	1.17032	0.704635
SCF	BDNF	Simple mode	28	1.08074	0.757183	1.54255	0.672245
SCF	BDNF	Weighted mode	28	1.05031	0.863904	1.27694	0.626408
SIRT2	BDNF	MR Egger	13	0.860237	0.552865	1.3385	0.518248
SIRT2	BDNF	Weighted median	13	0.956374	0.707169	1.2934	0.772112
SIRT2	BDNF	IVW	13	0.972337	0.776226	1.218	0.807161
SIRT2	BDNF	Simple mode	13	0.909368	0.567041	1.45836	0.700314
SIRT2	BDNF	Weighted mode	13	0.946916	0.623852	1.43728	0.802142
SLAMF1	BDNF	MR Egger	21	0.993083	0.728336	1.35407	0.965461
SLAMF1	BDNF	Weighted median	21	0.823455	0.668818	1.01384	0.0671845
SLAMF1	BDNF	IVW	21	0.89015	0.758588	1.04453	0.153845
SLAMF1	BDNF	Simple mode	21	1.12212	0.759697	1.65745	0.569067
SLAMF1	BDNF	Weighted mode	21	0.824482	0.628566	1.08146	0.178539
ST1A1	BDNF	MR Egger	16	0.858979	0.58831	1.25418	0.444297
ST1A1	BDNF	Weighted median	16	0.886515	0.714033	1.10066	0.275197
ST1A1	BDNF	IVW	16	0.994664	0.847538	1.16733	0.947764
ST1A1	BDNF	Simple mode	16	0.958163	0.644423	1.42465	0.835595
ST1A1	BDNF	Weighted mode	16	0.903162	0.69998	1.16532	0.445621
STAMPB	BDNF	MR Egger	15	1.88468	1.11421	3.1879	0.0343635
STAMPB	BDNF	Weighted median	15	1.19716	0.88634	1.61697	0.240673
STAMPB	BDNF	IVW	15	1.15904	0.928188	1.44732	0.192775
STAMPB	BDNF	Simple mode	15	1.50022	0.86656	2.59724	0.169497
STAMPB	BDNF	Weighted mode	15	1.46162	0.873275	2.44635	0.170649
TGF-alpha	BDNF	MR Egger	9	0.881366	0.493312	1.57468	0.682551
TGF-alpha	BDNF	Weighted median	9	1.18535	0.84078	1.67113	0.33188
TGF-alpha	BDNF	IVW	9	1.23558	0.948921	1.60884	0.116251
TGF-alpha	BDNF	Simple mode	9	1.159	0.663885	2.02337	0.617776
TGF-alpha	BDNF	Weighted mode	9	1.25574	0.748473	2.10679	0.413476
TNF	BDNF	MR Egger	13	1.11327	0.650368	1.90564	0.703078
TNF	BDNF	Weighted median	13	1.19905	0.89973	1.59794	0.215387
TNF	BDNF	IVW	13	0.975598	0.772789	1.23163	0.835401
TNF	BDNF	Simple mode	13	1.31281	0.776118	2.22062	0.33018
TNF	BDNF	Weighted mode	13	1.32401	0.82397	2.1275	0.268665
TNFB	BDNF	MR Egger	27	1.01641	0.929405	1.11155	0.724488
TNFB	BDNF	Weighted median	27	1.03643	0.963915	1.11439	0.333628
TNFB	BDNF	IVW	27	1.00828	0.939834	1.08171	0.818189
TNFB	BDNF	Simple mode	27	1.01955	0.738557	1.40746	0.907196
TNFB	BDNF	Weighted mode	27	1.04133	0.963554	1.12538	0.315942
TNFRSF9	BDNF	MR Egger	17	0.84677	0.602648	1.18978	0.352982
TNFRSF9	BDNF	Weighted median	17	0.926489	0.722826	1.18754	0.546595
TNFRSF9	BDNF	IVW	17	0.941091	0.786836	1.12559	0.506212
TNFRSF9	BDNF	Simple mode	17	0.951168	0.610186	1.4827	0.827856
TNFRSF9	BDNF	Weighted mode	17	0.935178	0.594388	1.47136	0.775664
TNFSF14	BDNF	MR Egger	21	0.857965	0.593222	1.24086	0.425892
TNFSF14	BDNF	Weighted median	21	0.743598	0.58863	0.939363	0.0129689
TNFSF14	BDNF	IVW	21	0.884167	0.718995	1.08728	0.243273
TNFSF14	BDNF	Simple mode	21	0.707584	0.468763	1.06808	0.115285
TNFSF14	BDNF	Weighted mode	21	0.695931	0.501216	0.966291	0.0426754
TRAIL	BDNF	MR Egger	25	0.861953	0.678761	1.09459	0.235341
TRAIL	BDNF	Weighted median	25	0.972174	0.827477	1.14217	0.731433
TRAIL	BDNF	IVW	25	1.01478	0.873067	1.17951	0.848336
TRAIL	BDNF	Simple mode	25	1.19361	0.867609	1.6421	0.287653
TRAIL	BDNF	Weighted mode	25	0.986937	0.847999	1.14864	0.866546
TRANCE	BDNF	MR Egger	25	1.04137	0.788973	1.37452	0.777225
TRANCE	BDNF	Weighted median	25	0.979485	0.80371	1.1937	0.837252
TRANCE	BDNF	IVW	25	1.04086	0.903132	1.19959	0.580256
TRANCE	BDNF	Simple mode	25	0.914658	0.656062	1.27518	0.603601
TRANCE	BDNF	Weighted mode	25	0.961378	0.765415	1.20751	0.737804
TSLP	BDNF	MR Egger	10	1.18643	0.527566	2.66814	0.690148
TSLP	BDNF	Weighted median	10	0.880733	0.622697	1.24569	0.472766
TSLP	BDNF	IVW	10	0.989779	0.731181	1.33984	0.946982
TSLP	BDNF	Simple mode	10	0.731002	0.37168	1.4377	0.387555
TSLP	BDNF	Weighted mode	10	0.74452	0.389888	1.42171	0.394662
TWEAK	BDNF	MR Egger	19	1.28302	0.755114	2.17998	0.369707
TWEAK	BDNF	Weighted median	19	1.01226	0.768102	1.33404	0.931027
TWEAK	BDNF	IVW	19	0.981081	0.796986	1.2077	0.857041
TWEAK	BDNF	Simple mode	19	0.941853	0.554834	1.59883	0.826903
TWEAK	BDNF	Weighted mode	19	0.981198	0.547613	1.75808	0.949839
uPA	BDNF	MR Egger	22	1.1049	0.73815	1.65386	0.633149
uPA	BDNF	Weighted median	22	1.13204	0.899351	1.42493	0.290782
uPA	BDNF	IVW	22	1.09982	0.906947	1.33371	0.333463
uPA	BDNF	Simple mode	22	1.05804	0.684228	1.63607	0.802207
uPA	BDNF	Weighted mode	22	1.10552	0.853392	1.43214	0.455943
VEGF_A	BDNF	MR Egger	17	0.42564	0.240444	0.753481	0.0103157
VEGF_A	BDNF	Weighted median	17	0.683417	0.510218	0.915411	0.010689
VEGF_A	BDNF	IVW	17	0.742884	0.584706	0.943852	0.0149727
VEGF_A	BDNF	Simple mode	17	0.668138	0.366569	1.2178	0.206508
VEGF_A	BDNF	Weighted mode	17	0.578209	0.306577	1.09051	0.109962

## Sheet: Table S55
Table S4. Instrumental variables associated with inflammatory proteins.
Inflammatory proteins	SNP	effect_allele.exposure	other_allele.exposure	beta.exposure	eaf.exposure	se.exposure	pval.exposure	R2	F	mean F
4EBP1	rs10513018	A	G	-0.0875	0.8986	0.0197	8.93e-06	0.00137884	19.7253	23.3684
4EBP1	rs10792025	T	C	-0.0593	0.3383	0.0124	1.73e-06	0.00155052	22.8669	23.3684
4EBP1	rs10926313	A	G	-0.0884	0.8334	0.0175	4.39e-07	0.00178272	25.5134	23.3684
4EBP1	rs112020430	T	C	0.1784	0.0251	0.0403	9.56e-06	0.00132817	19.5939	23.3684
4EBP1	rs181095999	T	C	-0.2226	0.0227	0.0474	2.65e-06	0.00149439	22.0513	23.3684
4EBP1	rs2731672	T	C	0.0926	0.2679	0.0152	1.11e-09	0.00313988	37.1074	23.3684
4EBP1	rs7490744	T	G	0.0705	0.2217	0.0159	9.25e-06	0.00166573	19.6567	23.3684
ADA	rs111478357	T	C	0.2044	0.0243	0.044	3.39e-06	0.00156123	21.5771	116.651
ADA	rs11512688	T	G	-0.0606	0.6677	0.0133	5.2e-06	0.00169978	20.7573	116.651
ADA	rs115657851	A	G	0.139	0.0462	0.0293	2.1e-06	0.00152711	22.5027	116.651
ADA	rs117645472	A	T	0.3494	0.0125	0.0754	3.59e-06	0.00193168	21.4696	116.651
ADA	rs147052185	A	G	0.2127	0.9793	0.0473	6.9e-06	0.00141764	20.2186	116.651
ADA	rs189104742	A	T	0.2754	0.9857	0.0584	2.41e-06	0.00150756	22.2353	116.651
ADA	rs2007720	A	G	-0.1698	0.7345	0.0136	8.98e-36	0.0107923	155.861	116.651
ADA	rs2527856	T	C	0.0562	0.5989	0.0122	4.09e-06	0.00148299	21.2174	116.651
ADA	rs2620728	C	G	-0.0551	0.5267	0.0119	3.65e-06	0.00149826	21.4362	116.651
ADA	rs56139330	A	G	0.0777	0.8369	0.0173	7.08e-06	0.00165112	20.1687	116.651
ADA	rs62188709	A	T	-0.1012	0.9174	0.0222	5.15e-06	0.00145229	20.7775	116.651
ADA	rs62319741	T	C	0.1281	0.9456	0.0258	6.87e-07	0.00167048	24.649	116.651
ADA	rs6441227	A	C	-0.087	0.1824	0.0194	7.31e-06	0.00184267	20.1074	116.651
ADA	rs7292320	A	G	-0.0599	0.2529	0.0131	4.82e-06	0.0014175	20.9051	116.651
ADA	rs73701916	A	G	-0.1301	0.9512	0.0292	8.37e-06	0.00134623	19.8486	116.651
ADA	rs73966257	A	G	-0.2927	0.0126	0.0654	7.62e-06	0.00154615	20.0273	116.651
ADA	rs75492374	A	G	0.3552	0.9905	0.077	3.97e-06	0.00190673	21.2758	116.651
ADA	rs76418401	A	C	-0.907	0.9299	0.0214	1e-200	0.108715	1796.09	116.651
ADA	rs79226097	T	C	0.1608	0.03	0.0357	6.66e-06	0.00137523	20.2851	116.651
ARTN	rs114907684	T	C	-0.3648	0.9881	0.0818	8.21e-06	0.00239538	19.8837	21.3215
ARTN	rs118115625	T	C	0.1703	0.0344	0.0362	2.55e-06	0.00187554	22.1278	21.3215
ARTN	rs138311590	A	G	-0.0811	0.84	0.0176	4.07e-06	0.0018026	21.2296	21.3215
ARTN	rs141625055	A	G	0.1852	0.0327	0.0418	9.4e-06	0.00166576	19.6271	21.3215
ARTN	rs142585779	T	C	0.2119	0.038	0.0435	1.11e-06	0.00230611	23.7246	21.3215
ARTN	rs3001873	T	C	-0.0852	0.1749	0.0185	4.12e-06	0.0018685	21.206	21.3215
ARTN	rs4740350	A	G	0.0877	0.1326	0.0194	6.17e-06	0.00173209	20.4325	21.3215
ARTN	rs4993886	A	T	-0.079	0.6759	0.0162	1.08e-06	0.00283279	23.775	21.3215
ARTN	rs55885546	A	G	-0.2047	0.0245	0.044	3.28e-06	0.00183426	21.64	21.3215
ARTN	rs74383279	C	G	-0.1899	0.9634	0.0421	6.46e-06	0.00172699	20.3429	21.3215
ARTN	rs79259958	T	C	-0.3099	0.0147	0.0697	8.74e-06	0.00198386	19.7647	21.3215
ARTN	rs79664530	C	G	-0.3211	0.0125	0.0718	7.74e-06	0.00184112	19.9964	21.3215
ARTN	rs9684768	C	G	0.0692	0.626	0.014	7.7e-07	0.00215174	24.4275	21.3215
AXIN1	rs113946880	T	C	0.1331	0.0539	0.0293	5.55e-06	0.00174692	20.6323	22.7961
AXIN1	rs2470622	A	G	-0.1229	0.9127	0.0242	3.8e-07	0.00226821	25.7867	22.7961
AXIN1	rs2691530	T	C	-0.067	0.5969	0.0133	4.71e-07	0.00214728	25.373	22.7961
AXIN1	rs7171268	T	C	0.1554	0.9514	0.0329	2.32e-06	0.00196269	22.3066	22.7961
Beta-NGF	rs12533747	A	G	0.1389	0.0802	0.0276	4.84e-07	0.00176862	25.3236	21.4791
Beta-NGF	rs12539643	C	G	0.1867	0.966	0.0408	4.74e-06	0.00184247	20.9359	21.4791
Beta-NGF	rs140072192	A	G	0.2773	0.0196	0.0602	4.1e-06	0.00177614	21.2146	21.4791
Beta-NGF	rs140882208	T	C	-0.1722	0.0258	0.0388	9.07e-06	0.00133534	19.6945	21.4791
Beta-NGF	rs17689534	A	G	0.2208	0.0229	0.0462	1.76e-06	0.00169899	22.8375	21.4791
Beta-NGF	rs1878359	A	G	0.0626	0.719	0.0126	6.76e-07	0.0016718	24.6802	21.4791
Beta-NGF	rs397081	T	C	0.1203	0.9514	0.0262	4.4e-06	0.00142798	21.08	21.4791
Beta-NGF	rs4017	T	C	-0.1187	0.9491	0.0258	4.21e-06	0.00143378	21.1643	21.4791
Beta-NGF	rs4087847	T	G	-0.1546	0.0301	0.0343	6.57e-06	0.00137609	20.3129	21.4791
Beta-NGF	rs4980184	T	C	0.2352	0.9836	0.0521	6.35e-06	0.00142363	20.3769	21.4791
Beta-NGF	rs7149605	A	G	0.0862	0.0949	0.0195	9.85e-06	0.00132476	19.5383	21.4791
Beta-NGF	rs72673086	A	G	0.0584	0.3152	0.0126	3.57e-06	0.00166796	21.4791	21.4791
Beta-NGF	rs73782207	A	G	0.0925	0.0825	0.0205	6.42e-06	0.00137992	20.3571	21.4791
Beta-NGF	rs77493302	T	C	0.0853	0.8904	0.0185	4.01e-06	0.00143994	21.2567	21.4791
Beta-NGF	rs78167655	T	C	-0.1646	0.0262	0.0365	6.5e-06	0.00137749	20.3336	21.4791
Beta-NGF	rs9599159	T	C	-0.175	0.9756	0.0387	6.13e-06	0.00138627	20.4454	21.4791
CASP-8	rs1034059	A	G	0.0681	0.6981	0.0145	2.65e-06	0.00154054	22.0545	29.7431
CASP-8	rs11216018	A	G	-0.0539	0.3708	0.0121	8.41e-06	0.00138608	19.8402	29.7431
CASP-8	rs11695193	A	T	-0.0806	0.1582	0.0162	6.51e-07	0.0016762	24.7503	29.7431
CASP-8	rs11709039	T	C	0.0781	0.856	0.0168	3.34e-06	0.00146373	21.6085	29.7431
CASP-8	rs13188908	T	C	0.0668	0.1902	0.015	8.45e-06	0.00134402	19.8295	29.7431
CASP-8	rs1467702	A	G	-0.0962	0.0863	0.0215	7.66e-06	0.00135612	20.0177	29.7431
CASP-8	rs34154371	T	C	-0.2016	0.9714	0.0422	1.78e-06	0.0017218	22.8187	29.7431
CASP-8	rs56097553	A	G	0.1384	0.0405	0.0312	9.17e-06	0.00133281	19.6745	29.7431
CASP-8	rs56328050	C	G	-0.1987	0.8696	0.0173	1.56e-30	0.00886848	131.9	29.7431
CASP-8	rs7146962	T	C	-0.0613	0.7483	0.0135	5.61e-06	0.00144027	20.6154	29.7431
CASP-8	rs73306603	T	C	0.2044	0.978	0.0412	7.01e-07	0.00166692	24.6098	29.7431
CASP-8	rs7418913	A	G	-0.0614	0.2714	0.0138	8.62e-06	0.00138281	19.7933	29.7431
CASP-8	rs78449258	A	G	-0.2001	0.9804	0.0428	2.94e-06	0.00148029	21.8548	29.7431
CCL11	rs114744647	T	C	0.2107	0.9774	0.0451	2.99e-06	0.00147955	21.8231	40.8654
CCL11	rs12075	A	G	0.0749	0.5547	0.0114	5.03e-11	0.0029218	43.1613	40.8654
CCL11	rs12453306	C	G	-0.1089	0.9022	0.0244	8.08e-06	0.00175425	19.9159	40.8654
CCL11	rs1564995	A	G	-0.0609	0.6155	0.0131	3.34e-06	0.00151051	21.6088	40.8654
CCL11	rs170520	A	G	0.0554	0.3264	0.0125	9.34e-06	0.00137316	19.6399	40.8654
CCL11	rs2201150	T	C	0.0785	0.3561	0.0123	1.75e-10	0.00284303	40.7257	40.8654
CCL11	rs2228467	T	C	-0.3316	0.9289	0.0225	3.69e-49	0.0145284	217.173	40.8654
CCL11	rs35543857	A	G	-0.1138	0.9282	0.0244	3.1e-06	0.00152031	21.7492	40.8654
CCL11	rs55843637	C	G	0.0555	0.5296	0.0121	4.5e-06	0.0014705	21.0356	40.8654
CCL11	rs6894241	A	C	-0.0656	0.2333	0.0137	1.68e-06	0.00155572	22.9249	40.8654
CCL11	rs757973	A	G	0.2002	0.09	0.0205	1.58e-22	0.0064404	95.3589	40.8654
CCL11	rs79432525	T	G	0.1929	0.9754	0.0422	4.85e-06	0.00146447	20.8919	40.8654
CCL11	rs79684468	T	C	0.1502	0.0433	0.0303	7.16e-07	0.00171711	24.5694	40.8654
CCL11	rs79722574	T	C	-0.1215	0.167	0.0156	6.78e-15	0.00410402	60.6519	40.8654
CCL11	rs8068185	T	C	0.0732	0.8434	0.016	4.76e-06	0.00141922	20.9278	40.8654
CCL11	rs9303380	A	G	0.1213	0.0494	0.0272	8.21e-06	0.00139017	19.8849	40.8654
CCL11	rs9976282	A	G	-0.1678	0.0333	0.0345	1.15e-06	0.00160429	23.653	40.8654
CCL19	rs11174279	A	T	-0.0694	0.1741	0.0156	8.64e-06	0.00134179	19.7884	37.1309
CCL19	rs11961362	T	C	-0.1185	0.0713	0.0264	7.17e-06	0.00156535	20.1447	37.1309
CCL19	rs12521515	A	T	0.086	0.861	0.0192	7.49e-06	0.00170024	20.0595	37.1309
CCL19	rs13010492	C	G	-0.0803	0.4754	0.0123	6.65e-11	0.00316539	42.6144	37.1309
CCL19	rs13212719	A	G	0.0671	0.8005	0.015	7.7e-06	0.00139857	20.0079	37.1309
CCL19	rs1328133	A	T	0.3112	0.01	0.0695	7.55e-06	0.00149157	20.0468	37.1309
CCL19	rs138108512	A	G	-0.2939	0.0119	0.0616	1.83e-06	0.00169311	22.76	37.1309
CCL19	rs138618048	A	G	-0.2066	0.0209	0.046	7.08e-06	0.00141386	20.169	37.1309
CCL19	rs1415763	C	G	0.0757	0.1687	0.0157	1.42e-06	0.00157571	23.2452	37.1309
CCL19	rs147708384	T	C	-0.2707	0.0151	0.0574	2.4e-06	0.00160895	22.2377	37.1309
CCL19	rs28635588	A	G	-0.1775	0.8408	0.0206	6.9e-18	0.00802098	74.228	37.1309
CCL19	rs34791102	A	G	0.1238	0.0534	0.0265	2.99e-06	0.00147896	21.8218	37.1309
CCL19	rs374784992	A	G	0.1335	0.9401	0.0298	7.47e-06	0.00170366	20.0658	37.1309
CCL19	rs3792790	A	C	0.0551	0.4736	0.012	4.4e-06	0.00147343	21.0805	37.1309
CCL19	rs4356912	T	C	-0.0592	0.6909	0.0133	8.54e-06	0.00138474	19.8098	37.1309
CCL19	rs4554017	T	C	0.0596	0.3904	0.0122	1.03e-06	0.00166754	23.8623	37.1309
CCL19	rs4766578	A	T	-0.0801	0.5095	0.0132	1.29e-09	0.00311482	36.8166	37.1309
CCL19	rs6870560	T	C	0.0863	0.8559	0.0169	3.28e-07	0.00176693	26.0729	37.1309
CCL19	rs7185085	T	C	-0.3558	0.9931	0.0803	9.38e-06	0.00159478	19.6295	37.1309
CCL19	rs73257451	T	C	-0.3645	0.989	0.0756	1.43e-06	0.00204627	23.2421	37.1309
CCL19	rs7894965	A	G	-0.0644	0.6255	0.0142	5.75e-06	0.00177947	20.5646	37.1309
CCL19	rs79086127	T	C	-0.2096	0.0195	0.045	3.2e-06	0.00152045	21.6918	37.1309
CCL19	rs9469127	C	G	-0.4884	0.9365	0.0277	1.41e-69	0.0206621	310.837	37.1309
CCL20	rs11582772	T	C	0.2585	0.9859	0.0548	2.39e-06	0.00155984	22.2484	23.4454
CCL20	rs117753190	C	G	-0.185	0.9688	0.0359	2.56e-07	0.00186099	26.5518	23.4454
CCL20	rs118164045	T	C	0.1297	0.9526	0.0289	7.19e-06	0.00140767	20.1383	23.4454
CCL20	rs13049624	A	G	-0.1315	0.9476	0.0276	1.89e-06	0.00158625	22.6972	23.4454
CCL20	rs13185268	T	C	0.1091	0.9296	0.0239	5e-06	0.00141323	20.8351	23.4454
CCL20	rs151092565	T	C	-0.1512	0.0376	0.0328	4.03e-06	0.00144074	21.247	23.4454
CCL20	rs2003431	A	T	-0.1602	0.0632	0.0344	3.21e-06	0.00221127	21.683	23.4454
CCL20	rs348389	T	C	-0.055	0.3574	0.0124	9.19e-06	0.00137503	19.6708	23.4454
CCL20	rs35757792	A	T	-0.053	0.4995	0.0119	8.44e-06	0.00134575	19.8335	23.4454
CCL20	rs35833676	T	C	0.0804	0.1452	0.0166	1.28e-06	0.0015898	23.4551	23.4454
CCL20	rs3798304	C	G	-0.0624	0.7473	0.0138	6.13e-06	0.00142905	20.4433	23.4454
CCL20	rs41302923	A	G	0.1939	0.9774	0.0414	2.82e-06	0.00148739	21.9329	23.4454
CCL20	rs55891514	T	C	0.0955	0.9122	0.0213	7.34e-06	0.0013624	20.0997	23.4454
CCL20	rs5769672	T	G	-0.1184	0.9406	0.0257	4.09e-06	0.00143863	21.2216	23.4454
CCL20	rs61945278	T	C	-0.2	0.028	0.0451	9.22e-06	0.00146696	19.6626	23.4454
CCL20	rs6498925	A	T	-0.0568	0.6585	0.0125	5.52e-06	0.00139989	20.6451	23.4454
CCL20	rs73072893	A	G	0.2057	0.9739	0.0422	1.09e-06	0.00179269	23.7563	23.4454
CCL20	rs742493	T	C	0.1459	0.883	0.0185	3.11e-15	0.00420327	62.1882	23.4454
CCL20	rs7749768	T	G	-0.0622	0.754	0.0138	6.57e-06	0.00137924	20.3125	23.4454
CCL23	rs113959305	T	C	-0.1397	0.0559	0.0285	9.5e-07	0.00181364	24.0236	24.0219
CCL23	rs12103669	A	G	-0.1778	0.0234	0.0402	9.74e-06	0.00132591	19.5593	24.0219
CCL23	rs12204524	C	G	0.1164	0.9291	0.0237	9.04e-07	0.00163525	24.1185	24.0219
CCL23	rs12949647	A	G	-0.0643	0.7287	0.0137	2.69e-06	0.00153936	22.0252	24.0219
CCL23	rs143566774	A	G	0.1738	0.0369	0.0372	2.98e-06	0.00152538	21.8249	24.0219
CCL23	rs17092563	C	G	-0.202	0.9774	0.0445	5.64e-06	0.00139664	20.6027	24.0219
CCL23	rs17735284	A	T	0.0927	0.0922	0.0202	4.45e-06	0.00142817	21.0571	24.0219
CCL23	rs2263318	A	G	-0.1027	0.0765	0.0232	9.57e-06	0.00132812	19.5932	24.0219
CCL23	rs2870238	T	C	0.0574	0.4869	0.0114	4.78e-07	0.00171747	25.3487	24.0219
CCL23	rs2905095	T	C	0.0664	0.3078	0.0148	7.24e-06	0.00177233	20.125	24.0219
CCL23	rs438811	T	C	0.0669	0.2405	0.0138	1.25e-06	0.00159402	23.4982	24.0219
CCL23	rs72625914	T	C	-0.2589	0.035	0.0342	3.73e-14	0.0038765	57.2998	24.0219
CCL23	rs74491711	A	G	0.1273	0.048	0.0278	4.67e-06	0.00142102	20.9656	24.0219
CCL23	rs77083410	C	G	0.224	0.0223	0.0416	7.26e-08	0.00196397	28.9901	24.0219
CCL23	rs77354000	A	G	-0.2064	0.9788	0.0437	2.32e-06	0.00151164	22.3048	24.0219
CCL23	rs79960240	T	G	-0.2384	0.0143	0.0537	9.02e-06	0.00138127	19.7062	24.0219
CCL23	rs80014265	T	C	0.1307	0.0514	0.0289	6.11e-06	0.00138603	20.4502	24.0219
CCL25	rs11028036	A	G	0.0546	0.5707	0.0117	3.06e-06	0.00147648	21.7748	203.463
CCL25	rs116534774	T	C	0.3717	0.9916	0.0777	1.72e-06	0.00205024	22.8805	203.463
CCL25	rs12114935	A	G	0.0769	0.7856	0.0142	6.11e-08	0.00198678	29.3236	203.463
CCL25	rs12606983	T	C	-0.0673	0.2475	0.0134	5.1e-07	0.00171126	25.221	203.463
CCL25	rs142015555	A	T	-0.2379	0.0212	0.0524	5.62e-06	0.00159099	20.6091	203.463
CCL25	rs146498677	C	G	0.2285	0.0168	0.0507	6.58e-06	0.00151106	20.3092	203.463
CCL25	rs147851492	A	G	0.2127	0.0215	0.0449	2.17e-06	0.00152148	22.438	203.463
CCL25	rs149395110	T	C	-0.2782	0.0129	0.0609	4.92e-06	0.00161756	20.8647	203.463
CCL25	rs149462828	A	G	0.3017	0.0169	0.0521	7.01e-09	0.00234145	33.5285	203.463
CCL25	rs3136647	A	G	0.7681	0.1703	0.0147	1e-200	0.16043	2729.86	203.463
CCL25	rs516316	C	G	-0.3279	0.4445	0.0114	6.2e-182	0.0531651	827.207	203.463
CCL25	rs61345716	T	C	-0.1048	0.1035	0.0212	7.68e-07	0.00170741	24.4337	203.463
CCL25	rs636479	A	G	0.0548	0.3757	0.0119	4.12e-06	0.00143751	21.2035	203.463
CCL25	rs7252764	T	C	0.2321	0.0471	0.0295	3.61e-15	0.00418318	61.8938	203.463
CCL25	rs7611785	A	G	0.0941	0.103	0.0198	2.01e-06	0.0015304	22.5834	203.463
CCL25	rs7806274	T	C	-0.0755	0.1668	0.0161	2.74e-06	0.00160646	21.9876	203.463
CCL25	rs78865157	A	G	-0.392	0.0207	0.0448	2.13e-18	0.00517225	76.5521	203.463
CCL25	rs79990760	A	G	0.2192	0.9825	0.0478	4.52e-06	0.0014261	21.0265	203.463
CCL25	rs851850	A	G	-0.0777	0.846	0.0163	1.87e-06	0.00158783	22.7199	203.463
CCL28	rs116782490	A	C	0.2298	0.9815	0.0488	2.49e-06	0.00175223	22.1713	22.2753
CCL28	rs11754249	A	G	0.0934	0.1058	0.0205	5.21e-06	0.00175919	20.7545	22.2753
CCL28	rs118111688	A	T	0.1874	0.9776	0.0424	9.88e-06	0.00145852	19.5318	22.2753
CCL28	rs141430371	A	G	-0.4948	0.9936	0.112	9.97e-06	0.00280402	19.5118	22.2753
CCL28	rs143400203	T	C	0.1812	0.0244	0.0392	3.79e-06	0.00144926	21.3641	22.2753
CCL28	rs150193318	A	G	0.2249	0.0212	0.0501	7.16e-06	0.00140858	20.1485	22.2753
CCL28	rs1514964	T	C	-0.1263	0.9486	0.0264	1.72e-06	0.00155097	22.8844	22.2753
CCL28	rs17098842	A	G	0.1458	0.9674	0.0321	5.57e-06	0.00139841	20.6275	22.2753
CCL28	rs2477954	T	C	-0.058	0.6211	0.012	1.34e-06	0.00163258	23.3578	22.2753
CCL28	rs2519093	T	C	-0.078	0.1883	0.0162	1.47e-06	0.00196358	23.1785	22.2753
CCL28	rs28384995	A	T	-0.0866	0.8668	0.0194	8.05e-06	0.00139289	19.9238	22.2753
CCL28	rs371663005	A	G	-0.0959	0.8571	0.0208	4.02e-06	0.0019475	21.2535	22.2753
CCL28	rs374794081	A	C	0.1182	0.9197	0.0263	6.98e-06	0.00177818	20.1951	22.2753
CCL28	rs3823797	A	G	-0.058	0.7423	0.0128	5.86e-06	0.00139178	20.5294	22.2753
CCL28	rs4346241	A	G	0.0907	0.9021	0.0204	8.75e-06	0.00138179	19.7648	22.2753
CCL28	rs4866742	T	C	0.0702	0.4126	0.0122	8.71e-09	0.0025742	33.1045	22.2753
CCL28	rs55843637	C	G	0.0549	0.5287	0.0119	3.96e-06	0.00148763	21.2809	22.2753
CCL28	rs74855027	T	C	0.1215	0.0639	0.0271	7.35e-06	0.00140505	20.098	22.2753
CCL28	rs76291845	A	G	0.2696	0.9859	0.0542	6.55e-07	0.00173403	24.7389	22.2753
CCL28	rs7661151	T	C	0.0531	0.6323	0.0116	4.7e-06	0.00142054	20.9515	22.2753
CCL28	rs76669782	A	C	-0.2853	0.0176	0.0513	2.68e-08	0.00238579	30.9244	22.2753
CCL28	rs76679915	T	C	0.0624	0.7035	0.0137	5.24e-06	0.0017313	20.7422	22.2753
CCL28	rs78552613	T	C	-0.1844	0.0271	0.0395	3.04e-06	0.00147695	21.7906	22.2753
CCL28	rs79205279	A	G	0.1063	0.0645	0.024	9.46e-06	0.00141402	19.6147	22.2753
CCL4	rs112846979	T	C	-0.188	0.0228	0.0414	5.6e-06	0.00144037	20.6184	124.656
CCL4	rs113010081	T	C	-0.5767	0.8759	0.0184	1e-200	0.0642966	982.208	124.656
CCL4	rs1161092	A	G	-0.0635	0.6742	0.0125	3.77e-07	0.0018019	25.8028	124.656
CCL4	rs11619402	A	G	0.0672	0.7907	0.015	7.46e-06	0.00140195	20.0676	124.656
CCL4	rs137896358	T	C	0.2797	0.0186	0.0551	3.85e-07	0.00201774	25.764	124.656
CCL4	rs143922263	A	G	0.2198	0.0203	0.0497	9.75e-06	0.00136626	19.5561	124.656
CCL4	rs143960014	A	G	0.1953	0.0228	0.0416	2.67e-06	0.00154354	22.0372	124.656
CCL4	rs17692864	T	C	0.2321	0.9406	0.0283	2.38e-16	0.00489926	67.2533	124.656
CCL4	rs17792183	T	C	0.0763	0.8565	0.017	7.18e-06	0.0014071	20.1414	124.656
CCL4	rs42279	T	C	0.0743	0.1598	0.0162	4.51e-06	0.00142525	21.0324	124.656
CCL4	rs5019353	T	G	-0.0598	0.5219	0.0134	8.09e-06	0.00169308	19.9122	124.656
CCL4	rs72800563	T	G	-0.1765	0.9693	0.0374	2.37e-06	0.00150856	22.2683	124.656
CCL4	rs8064426	A	G	-0.4104	0.1459	0.0173	2.11e-124	0.0378764	562.68	124.656
CCL4	rs9818901	A	T	-0.1185	0.9445	0.0265	7.76e-06	0.00135457	19.9934	124.656
CD244	rs11265488	A	G	-0.0624	0.4675	0.0118	1.24e-07	0.00195351	27.9605	43.9347
CD244	rs11265493	A	G	0.2122	0.4066	0.0119	3.99e-71	0.0217719	317.933	43.9347
CD244	rs113798825	T	C	-0.3154	0.9868	0.0695	5.68e-06	0.00182357	20.591	43.9347
CD244	rs114758826	A	G	-0.1804	0.0393	0.0337	8.65e-08	0.00194189	28.652	43.9347
CD244	rs139924614	A	G	0.1618	0.9666	0.0348	3.33e-06	0.00146591	21.6142	43.9347
CD244	rs1434219	T	C	-0.0589	0.4388	0.0123	1.68e-06	0.00160244	22.9277	43.9347
CD244	rs145175118	T	C	0.2308	0.9818	0.052	9.06e-06	0.00137697	19.6972	43.9347
CD244	rs149826608	A	G	-0.3587	0.007	0.0807	8.8e-06	0.00149948	19.7538	43.9347
CD244	rs1574847	C	G	-0.0637	0.2366	0.0139	4.59e-06	0.00146781	20.9985	43.9347
CD244	rs56272634	T	C	0.0704	0.6994	0.0126	2.31e-08	0.00211501	31.2137	43.9347
CD244	rs60006581	A	G	0.0905	0.9052	0.0203	8.27e-06	0.00134801	19.8722	43.9347
CD244	rs73173072	A	T	0.1576	0.9675	0.0353	8.02e-06	0.00135247	19.9298	43.9347
CD244	rs78142752	T	C	0.2288	0.0184	0.0497	4.15e-06	0.00143633	21.1905	43.9347
CD40	rs11755766	T	C	-0.0504	0.5049	0.0112	6.8e-06	0.00137239	20.2473	26.2599
CD40	rs12152184	A	G	0.1085	0.8849	0.0205	1.21e-07	0.00225362	28.008	26.2599
CD40	rs12500563	T	G	0.3143	0.9875	0.0687	4.76e-06	0.00193514	20.9264	26.2599
CD40	rs138739860	T	G	0.1632	0.9648	0.0351	3.33e-06	0.00180145	21.6149	26.2599
CD40	rs149900704	A	G	-0.1956	0.0203	0.0442	9.63e-06	0.00132756	19.581	26.2599
CD40	rs17372980	T	C	-0.0611	0.7421	0.0134	5.12e-06	0.00145301	20.788	26.2599
CD40	rs35864161	T	G	-0.1269	0.9543	0.0284	7.88e-06	0.00135316	19.9631	26.2599
CD40	rs3967170	A	G	0.0789	0.1353	0.017	3.46e-06	0.00146111	21.5376	26.2599
CD40	rs74794857	T	C	0.0707	0.4128	0.0138	3e-07	0.00222692	26.2426	26.2599
CD40	rs9526031	A	C	0.064	0.4882	0.012	9.64e-08	0.00198684	28.4405	26.2599
CD40	rs9993874	A	G	-0.0582	0.4883	0.0125	3.22e-06	0.00174478	21.6748	26.2599
CD5	rs117516652	A	G	0.2374	0.9826	0.0476	6.12e-07	0.00174275	24.8706	23.3708
CD5	rs12416520	A	G	-0.0629	0.7492	0.0132	1.89e-06	0.00154135	22.7036	23.3708
CD5	rs13010492	C	G	-0.0589	0.4754	0.0122	1.38e-06	0.00173369	23.3048	23.3708
CD5	rs16541	A	G	-0.0679	0.7871	0.015	5.99e-06	0.00143217	20.4878	23.3708
CD5	rs17345759	A	C	-0.1134	0.9301	0.0245	3.68e-06	0.00149728	21.4207	23.3708
CD5	rs17769062	T	C	0.1638	0.9589	0.0334	9.38e-07	0.0016806	24.0477	23.3708
CD5	rs193245191	A	G	-0.3109	0.0109	0.0696	7.93e-06	0.00162094	19.9504	23.3708
CD5	rs2237450	T	C	0.0623	0.6389	0.0124	5.06e-07	0.0017637	25.239	23.3708
CD5	rs367364	T	C	-0.0828	0.1538	0.016	2.28e-07	0.0018148	26.777	23.3708
CD5	rs4073745	A	G	-0.0683	0.7003	0.0131	1.85e-07	0.00189903	27.1793	23.3708
CD5	rs4893	A	G	0.1471	0.9627	0.0313	2.61e-06	0.0014967	22.084	23.3708
CD5	rs4910962	A	C	0.1465	0.9341	0.0312	2.66e-06	0.00187131	22.0441	23.3708
CD5	rs60562286	A	T	-0.1681	0.0327	0.0352	1.79e-06	0.0015463	22.803	23.3708
CD5	rs61768480	A	G	0.0695	0.2776	0.0147	2.27e-06	0.00163251	22.3497	23.3708
CD5	rs7242462	A	G	-0.1199	0.8853	0.0187	1.44e-10	0.00286924	41.105	23.3708
CD5	rs7295476	A	T	-0.118	0.0501	0.0265	8.47e-06	0.00134381	19.825	23.3708
CD5	rs7298384	A	G	-0.1418	0.9625	0.032	9.37e-06	0.00133237	19.6333	23.3708
CD5	rs74796205	A	G	0.2987	0.9884	0.0657	5.46e-06	0.00149558	20.667	23.3708
CD5	rs78808574	A	G	-0.118	0.9449	0.0265	8.47e-06	0.00138589	19.8249	23.3708
CD6	rs10843957	A	T	0.0529	0.5922	0.0117	6.14e-06	0.00138638	20.44	197.219
CD6	rs11230555	A	C	-0.6032	0.2215	0.0134	1e-200	0.124214	2026.06	197.219
CD6	rs116557290	A	G	0.1439	0.0401	0.0325	9.52e-06	0.0013287	19.6018	197.219
CD6	rs143374617	T	C	0.1766	0.0397	0.0329	7.97e-08	0.00195187	28.8092	197.219
CD6	rs1483572	A	C	0.0602	0.3374	0.0124	1.2e-06	0.001647	23.5662	197.219
CD6	rs2237995	A	G	-0.3633	0.0784	0.0218	2.35e-62	0.0185118	277.689	197.219
CD6	rs35086654	T	C	-0.2416	0.017	0.0517	2.97e-06	0.00157996	21.8348	197.219
CD6	rs56294840	A	G	0.0776	0.858	0.0171	5.68e-06	0.00143934	20.5907	197.219
CD6	rs60988380	T	C	0.0955	0.1058	0.0193	7.49e-07	0.0016589	24.4812	197.219
CD6	rs72969761	A	T	-0.1796	0.97	0.0376	1.78e-06	0.00154864	22.8128	197.219
CD6	rs74886615	A	T	0.0688	0.6149	0.0129	9.64e-08	0.00228792	28.4399	197.219
CD6	rs841332	A	G	-0.0721	0.8286	0.0154	2.84e-06	0.00148617	21.9164	197.219
CDCP1	rs118116993	A	T	0.0957	0.0969	0.0197	1.19e-06	0.00164916	23.5956	34.3834
CDCP1	rs11864674	A	C	0.2029	0.0186	0.0458	9.42e-06	0.00137576	19.6233	34.3834
CDCP1	rs12290068	A	G	0.1221	0.3187	0.0122	1.4e-23	0.00675589	100.15	34.3834
CDCP1	rs17078000	A	G	0.0609	0.7179	0.0128	1.96e-06	0.00158204	22.6336	34.3834
CDCP1	rs17607930	A	G	0.1654	0.9669	0.037	7.81e-06	0.00139685	19.9805	34.3834
CDCP1	rs184033839	A	C	-0.2509	0.0133	0.0514	1.05e-06	0.00166977	23.824	34.3834
CDCP1	rs2742145	A	G	0.2325	0.0213	0.051	5.14e-06	0.00179802	20.7793	34.3834
CDCP1	rs35478654	T	C	-0.148	0.0367	0.0312	2.1e-06	0.00152579	22.4986	34.3834
CDCP1	rs59803571	A	T	0.1022	0.8817	0.0227	6.73e-06	0.00185719	20.2661	34.3834
CDCP1	rs59872649	A	G	-0.1093	0.0652	0.0232	2.46e-06	0.00150415	22.1925	34.3834
CDCP1	rs61782461	T	C	-0.2176	0.9829	0.0471	3.84e-06	0.00149182	21.341	34.3834
CDCP1	rs6991332	T	C	-0.0579	0.6455	0.0119	1.14e-06	0.00165437	23.6702	34.3834
CDCP1	rs74811341	T	C	-0.1323	0.0513	0.0277	1.79e-06	0.00154585	22.8087	34.3834
CDCP1	rs7618923	T	C	-0.1738	0.1811	0.0151	1.18e-30	0.00918811	132.46	34.3834
CSF-1	rs116039112	A	G	0.2238	0.016	0.0504	8.98e-06	0.00137832	19.7151	30.5817
CSF-1	rs11685487	T	C	0.0944	0.1197	0.0196	1.46e-06	0.00162113	23.1938	30.5817
CSF-1	rs117591817	C	G	-0.1989	0.0348	0.0435	4.82e-06	0.00146132	20.904	30.5817
CSF-1	rs11806838	T	C	0.0674	0.185	0.0152	9.24e-06	0.00137444	19.6595	30.5817
CSF-1	rs12549430	A	G	-0.061	0.738	0.0135	6.23e-06	0.00142712	20.4142	30.5817
CSF-1	rs142421172	A	G	0.1439	0.044	0.031	3.45e-06	0.00167535	21.5442	30.5817
CSF-1	rs17610659	T	C	0.1684	0.4821	0.0118	3.31e-46	0.014056	203.638	30.5817
CSF-1	rs17638424	A	T	0.1034	0.9329	0.023	6.94e-06	0.0013716	20.2081	30.5817
CSF-1	rs17734417	T	C	-0.1225	0.9466	0.0265	3.79e-06	0.00144929	21.3659	30.5817
CSF-1	rs188348611	A	T	0.1847	0.9719	0.0412	7.36e-06	0.00162415	20.0941	30.5817
CSF-1	rs28673875	A	T	-0.2096	0.9801	0.046	5.2e-06	0.00145628	20.759	30.5817
CSF-1	rs34674345	T	C	-0.2243	0.9814	0.0503	8.22e-06	0.00138998	19.8821	30.5817
CSF-1	rs7227917	A	G	-0.0872	0.8823	0.0185	2.43e-06	0.00155276	22.2141	30.5817
CSF-1	rs72997796	C	G	0.0888	0.1075	0.0192	3.75e-06	0.00149508	21.3876	30.5817
CSF-1	rs75305583	T	C	-0.1493	0.0382	0.0329	5.68e-06	0.00143943	20.5905	30.5817
CSF-1	rs7538029	A	C	0.0775	0.2211	0.0165	2.64e-06	0.00194254	22.0576	30.5817
CSF-1	rs76421506	A	G	0.0778	0.853	0.0168	3.64e-06	0.00149892	21.4427	30.5817
CSF-1	rs78652121	C	G	-0.1189	0.0697	0.026	4.81e-06	0.00162635	20.9098	30.5817
CST5	rs111613686	A	G	-0.2439	0.0187	0.0537	5.57e-06	0.00149251	20.6259	24.4251
CST5	rs12294339	T	C	0.0702	0.3671	0.0118	2.7e-09	0.00239763	35.3876	24.4251
CST5	rs12924891	T	C	0.2573	0.0141	0.0571	6.6e-06	0.00151054	20.3022	24.4251
CST5	rs13127297	A	G	0.0545	0.4095	0.0117	3.19e-06	0.00147089	21.6951	24.4251
CST5	rs13397003	T	G	0.0701	0.7748	0.0141	6.64e-07	0.00167497	24.7138	24.4251
CST5	rs138248604	A	G	0.2257	0.0336	0.0508	8.87e-06	0.0013382	19.7368	24.4251
CST5	rs140505821	A	G	0.3276	0.0089	0.0691	2.13e-06	0.00167693	22.4733	24.4251
CST5	rs141179525	T	C	-0.2583	0.9784	0.0447	7.54e-09	0.002261	33.3868	24.4251
CST5	rs141192864	T	C	0.1016	0.0812	0.0213	1.84e-06	0.00154246	22.7494	24.4251
CST5	rs145735210	T	C	0.2031	0.0213	0.0454	7.69e-06	0.00140323	20.01	24.4251
CST5	rs150547	A	C	0.0548	0.4071	0.0119	4.12e-06	0.00148201	21.2034	24.4251
CST5	rs1536565	A	G	-0.1244	0.9481	0.0264	2.45e-06	0.00150463	22.2011	24.4251
CST5	rs470841	T	C	0.0568	0.6369	0.0119	1.81e-06	0.00154366	22.7795	24.4251
CST5	rs516316	C	G	0.0845	0.4441	0.0115	2.01e-13	0.00365097	53.9832	24.4251
CST5	rs58679828	A	G	0.1808	0.0225	0.0407	8.9e-06	0.00133736	19.731	24.4251
CST5	rs62436191	A	G	0.1194	0.0762	0.0234	3.35e-07	0.00181893	26.0325	24.4251
CST5	rs7069904	A	G	0.1309	0.0427	0.0293	7.91e-06	0.0013529	19.9565	24.4251
CST5	rs77556255	T	C	-0.3228	0.98	0.0723	8.02e-06	0.0020443	19.9297	24.4251
CST5	rs962720	T	C	0.0558	0.5837	0.0119	2.74e-06	0.00153662	21.9844	24.4251
CX3CL1	rs114359340	A	G	-0.1881	0.9747	0.0405	3.41e-06	0.00157767	21.5677	22.686
CX3CL1	rs117698194	A	G	-0.1996	0.0224	0.0432	3.83e-06	0.00153799	21.3447	22.686
CX3CL1	rs13167439	T	C	-0.0903	0.89	0.0193	2.89e-06	0.00152902	21.8877	22.686
CX3CL1	rs16904321	A	G	-0.0867	0.8632	0.0193	7.05e-06	0.0014097	20.1773	22.686
CX3CL1	rs2731674	T	G	-0.0681	0.274	0.0128	1.04e-07	0.00191665	28.3019	22.686
CX3CL1	rs3732378	A	G	0.0941	0.1671	0.0154	9.94e-10	0.00252663	37.3318	22.686
CX3CL1	rs4047522	T	C	-0.0639	0.4952	0.0142	6.8e-06	0.00171781	20.2466	22.686
CX3CL1	rs55896747	T	C	0.1129	0.9372	0.0244	3.71e-06	0.00145097	21.4067	22.686
CX3CL1	rs56397903	A	G	0.1968	0.9744	0.0424	3.46e-06	0.00145914	21.5407	22.686
CX3CL1	rs72704449	T	C	-0.1358	0.9547	0.0298	5.19e-06	0.00145062	20.7638	22.686
CX3CL1	rs73007244	T	C	0.0813	0.1321	0.0179	5.57e-06	0.001441	20.626	22.686
CX3CL1	rs73137770	C	G	0.2442	0.9812	0.0529	3.91e-06	0.00154092	21.3067	22.686
CX3CL1	rs77915710	A	G	-0.1436	0.0402	0.0304	2.32e-06	0.00151129	22.3102	22.686
CX3CL1	rs78751841	A	G	-0.1935	0.9764	0.0433	7.87e-06	0.00135457	19.9677	22.686
CX3CL1	rs980364	A	G	0.1479	0.9343	0.0301	8.94e-07	0.00243233	24.1388	22.686
CX3CL1	rs9981489	T	C	0.1127	0.0652	0.0254	9.12e-06	0.0013753	19.6843	22.686
CXCL1	rs10734292	A	G	0.123	0.067	0.0267	4.09e-06	0.0017989	21.2185	65.6016
CXCL1	rs11880837	A	G	0.0583	0.3161	0.0127	4.42e-06	0.00147271	21.0702	65.6016
CXCL1	rs1366946	T	C	-0.3134	0.7638	0.0134	5.65e-121	0.0358055	546.927	65.6016
CXCL1	rs144620567	T	C	0.1891	0.9761	0.0426	9.04e-06	0.00133592	19.7018	65.6016
CXCL1	rs144747179	T	C	0.2626	0.0157	0.0582	6.42e-06	0.00161429	20.3552	65.6016
CXCL1	rs146204850	T	C	0.2706	0.0138	0.0601	6.72e-06	0.00146676	20.2695	65.6016
CXCL1	rs150441545	A	C	-0.0719	0.8268	0.0158	5.35e-06	0.00144725	20.7054	65.6016
CXCL1	rs374636704	T	G	0.3935	0.009	0.0869	5.95e-06	0.00229575	20.4999	65.6016
CXCL1	rs77914035	A	G	-0.1047	0.8675	0.0206	3.72e-07	0.00236583	25.8273	65.6016
CXCL1	rs8136931	A	G	-0.1533	0.0337	0.0344	8.33e-06	0.00134587	19.8568	65.6016
CXCL1	rs863004	T	C	0.0661	0.3809	0.0119	2.78e-08	0.00209138	30.8496	65.6016
CXCL10	rs1077965	A	G	-0.0546	0.5648	0.0118	3.71e-06	0.0014513	21.4073	30.6712
CXCL10	rs112202639	A	G	-0.1609	0.9671	0.0336	1.68e-06	0.0015529	22.9284	30.6712
CXCL10	rs115140093	T	C	-0.5186	0.9732	0.042	5.02e-35	0.0102349	152.443	30.6712
CXCL10	rs117298099	A	G	0.1456	0.0363	0.0325	7.46e-06	0.00136116	20.0677	30.6712
CXCL10	rs11825923	T	C	0.1921	0.0237	0.0421	5.04e-06	0.00145926	20.8175	30.6712
CXCL10	rs12155428	T	C	-0.1765	0.0284	0.0375	2.52e-06	0.00150135	22.1497	30.6712
CXCL10	rs12476448	T	C	0.0536	0.4864	0.0115	3.15e-06	0.00147192	21.7208	30.6712
CXCL10	rs12629593	T	G	-0.0879	0.1209	0.0182	1.37e-06	0.00157955	23.3226	30.6712
CXCL10	rs150519056	T	C	-0.1841	0.9688	0.0376	9.77e-07	0.00175181	23.97	30.6712
CXCL10	rs2523495	T	C	0.1095	0.1048	0.0196	2.31e-08	0.00211257	31.2074	30.6712
CXCL10	rs55732300	A	G	0.1175	0.929	0.025	2.6e-06	0.00149741	22.087	30.6712
CXCL10	rs59465157	A	G	0.1295	0.0442	0.0287	6.42e-06	0.00137899	20.3571	30.6712
CXCL10	rs62208309	T	C	-0.1371	0.0542	0.0309	9.13e-06	0.00137514	19.6833	30.6712
CXCL10	rs72682331	A	G	0.1089	0.0979	0.0209	1.88e-07	0.00183963	27.1459	30.6712
CXCL10	rs76484468	T	C	-0.2168	0.9792	0.0482	6.86e-06	0.00137029	20.2286	30.6712
CXCL11	rs10898158	A	G	0.0609	0.6028	0.0121	4.83e-07	0.0017698	25.3281	30.8883
CXCL11	rs111787182	A	C	-0.1445	0.951	0.0314	4.19e-06	0.00159889	21.1744	30.8883
CXCL11	rs115344667	T	C	-0.1344	0.9568	0.0302	8.57e-06	0.00134221	19.8028	30.8883
CXCL11	rs116470923	T	C	-0.1975	0.0216	0.0427	3.74e-06	0.00144967	21.3904	30.8883
CXCL11	rs12998222	T	C	0.2339	0.9855	0.0528	9.43e-06	0.00141992	19.6214	30.8883
CXCL11	rs144908342	A	G	-0.1763	0.0292	0.0394	7.65e-06	0.00135771	20.0195	30.8883
CXCL11	rs148828177	T	C	-0.1509	0.0385	0.034	9.07e-06	0.0013353	19.6953	30.8883
CXCL11	rs17466177	T	C	-0.1822	0.9741	0.0409	8.4e-06	0.00134607	19.8423	30.8883
CXCL11	rs17824652	T	C	0.1168	0.9406	0.0258	5.98e-06	0.00143236	20.4921	30.8883
CXCL11	rs185516256	T	C	0.1566	0.9575	0.0349	7.22e-06	0.00140718	20.1313	30.8883
CXCL11	rs2013836	A	C	0.1383	0.0402	0.0309	7.62e-06	0.00135792	20.0294	30.8883
CXCL11	rs2678131	T	C	-0.1497	0.0348	0.033	5.72e-06	0.00139605	20.5758	30.8883
CXCL11	rs2894233	A	G	-0.2236	0.9724	0.047	1.96e-06	0.00189564	22.6295	30.8883
CXCL11	rs371789589	A	G	0.154	0.0398	0.034	5.91e-06	0.00168029	20.5122	30.8883
CXCL11	rs374784992	A	G	0.1349	0.9402	0.0297	5.57e-06	0.00175123	20.6271	30.8883
CXCL11	rs59148364	A	G	0.1821	0.0278	0.0378	1.45e-06	0.00157404	23.2048	30.8883
CXCL11	rs60141220	A	G	-0.0777	0.1703	0.0165	2.49e-06	0.00167449	22.1722	30.8883
CXCL11	rs6827617	A	G	-0.1724	0.6041	0.0118	2.42e-48	0.0142958	213.428	30.8883
CXCL11	rs7009937	T	C	0.1175	0.9321	0.025	2.6e-06	0.00154367	22.0869	30.8883
CXCL11	rs7222922	T	C	-0.0882	0.1205	0.0182	1.26e-06	0.00159227	23.482	30.8883
CXCL11	rs75612655	T	C	0.5352	0.0084	0.0705	3.16e-14	0.00443565	57.6218	30.8883
CXCL11	rs7750544	T	C	-0.0773	0.165	0.0164	2.44e-06	0.00162563	22.213	30.8883
CXCL11	rs77516076	C	G	0.1915	0.0233	0.0432	9.3e-06	0.00133226	19.6477	30.8883
CXCL11	rs78632565	T	C	0.1082	0.9152	0.0214	4.28e-07	0.00173343	25.5604	30.8883
CXCL11	rs79378014	A	T	-0.1549	0.0325	0.0341	5.56e-06	0.00139851	20.6317	30.8883
CXCL5	rs11734099	A	G	0.0769	0.1845	0.0153	5e-07	0.00171196	25.2587	31.661
CXCL5	rs11779495	A	G	0.1153	0.0709	0.0253	5.18e-06	0.00145149	20.7662	31.661
CXCL5	rs140828666	A	G	-0.1474	0.9544	0.0322	4.7e-06	0.00168692	20.9514	31.661
CXCL5	rs59312158	A	G	-0.19	0.0309	0.0385	8.01e-07	0.0017782	24.3513	31.661
CXCL5	rs6993770	A	T	-0.1058	0.7312	0.0135	4.61e-15	0.00428025	61.4106	31.661
CXCL5	rs7197943	A	C	0.0552	0.6522	0.0123	7.2e-06	0.00136646	20.1377	31.661
CXCL5	rs7636889	A	G	-0.0768	0.7593	0.0137	2.07e-08	0.00212846	31.4212	31.661
CXCL5	rs7781261	A	G	-0.0675	0.8155	0.0151	7.81e-06	0.00135494	19.98	31.661
CXCL5	rs77914035	A	G	-0.1174	0.8675	0.0206	1.2e-08	0.00297277	32.473	31.661
CXCL5	rs79649467	T	G	-0.1721	0.0605	0.0276	4.5e-10	0.00271389	38.8761	31.661
CXCL6	rs11598331	A	G	0.0791	0.1233	0.0179	9.92e-06	0.00132331	19.5249	149.734
CXCL6	rs117109857	C	G	0.1897	0.0242	0.0415	4.85e-06	0.00141526	20.892	149.734
CXCL6	rs12075	A	G	0.0816	0.5554	0.0115	1.29e-12	0.0034039	50.3414	149.734
CXCL6	rs12480971	T	C	-0.1011	0.0744	0.0225	7.01e-06	0.00136889	20.1873	149.734
CXCL6	rs142702207	T	C	-0.1882	0.0296	0.0419	7.07e-06	0.00141388	20.1721	149.734
CXCL6	rs144620567	T	C	0.1887	0.9761	0.0426	9.44e-06	0.00132956	19.6185	149.734
CXCL6	rs16850073	T	C	0.4978	0.3722	0.0118	1e-200	0.110707	1779.45	149.734
CXCL6	rs182381042	A	G	-0.3831	0.0074	0.0799	1.63e-06	0.00177416	22.986	149.734
CXCL6	rs191180456	T	C	-0.406	0.0112	0.0648	3.72e-10	0.0028347	39.25	149.734
CXCL6	rs34080302	T	G	0.0605	0.715	0.0131	3.87e-06	0.00148973	21.3259	149.734
CXCL6	rs374784992	A	G	0.1333	0.9401	0.0298	7.71e-06	0.00169741	20.0057	149.734
CXCL6	rs77336315	A	C	0.2417	0.9838	0.0532	5.54e-06	0.00149252	20.638	149.734
CXCL6	rs77914035	A	G	-0.0916	0.8674	0.0207	9.64e-06	0.00179441	19.5781	149.734
CXCL9	rs113504136	T	G	-0.1494	0.0325	0.0338	9.86e-06	0.00132524	19.5348	28.9995
CXCL9	rs114033894	T	G	-0.2245	0.981	0.0488	4.22e-06	0.00147914	21.1608	28.9995
CXCL9	rs118106660	A	G	0.259	0.0138	0.0573	6.18e-06	0.00147832	20.4281	28.9995
CXCL9	rs12191307	A	G	-0.1452	0.098	0.0197	1.7e-13	0.00378801	54.3175	28.9995
CXCL9	rs142119726	T	C	0.2705	0.9851	0.0551	9.14e-07	0.00174339	24.0973	28.9995
CXCL9	rs145607633	T	C	0.0728	0.1625	0.0154	2.28e-06	0.00156171	22.344	28.9995
CXCL9	rs182152471	T	C	0.1861	0.028	0.0385	1.34e-06	0.0017067	23.3619	28.9995
CXCL9	rs368022534	A	G	0.1686	0.9563	0.0371	5.51e-06	0.00222626	20.6478	28.9995
CXCL9	rs4047522	T	C	-0.0645	0.4962	0.0137	2.5e-06	0.00188128	22.1618	28.9995
CXCL9	rs4241577	A	C	-0.1419	0.2629	0.0128	1.47e-28	0.00827769	122.881	28.9995
CXCL9	rs58524610	T	G	0.223	0.0204	0.0491	5.58e-06	0.00144171	20.6246	28.9995
CXCL9	rs61875680	A	G	-0.0758	0.1611	0.0158	1.61e-06	0.00160836	23.0125	28.9995
CXCL9	rs62200304	A	C	-0.115	0.9336	0.0244	2.44e-06	0.00155239	22.2103	28.9995
CXCL9	rs62272916	A	G	-0.0834	0.1182	0.0176	2.15e-06	0.00152416	22.4516	28.9995
CXCL9	rs73194812	A	G	0.1821	0.9758	0.0391	3.2e-06	0.00147036	21.6874	28.9995
CXCL9	rs7429588	T	C	0.0592	0.706	0.0134	9.97e-06	0.00136446	19.5152	28.9995
CXCL9	rs783149	A	C	-0.0805	0.1958	0.0144	2.27e-08	0.00218261	31.2468	28.9995
CXCL9	rs79551873	T	C	0.0533	0.3563	0.0119	7.5e-06	0.0014022	20.0586	28.9995
CXCL9	rs9366778	A	G	-0.0605	0.4075	0.0115	1.43e-07	0.00187478	27.673	28.9995
DNER	rs10892466	C	G	0.0808	0.1236	0.0175	3.89e-06	0.00144496	21.3151	24.5342
DNER	rs1133851	A	G	-0.0664	0.2533	0.0142	2.92e-06	0.00152822	21.8624	24.5342
DNER	rs116540722	A	G	-0.1726	0.0313	0.0381	5.89e-06	0.00139084	20.5198	24.5342
DNER	rs116794986	A	G	0.2476	0.9884	0.0554	7.85e-06	0.00135376	19.9721	24.5342
DNER	rs116927267	A	G	-0.1742	0.0257	0.0389	7.53e-06	0.00135921	20.0511	24.5342
DNER	rs117343254	C	G	-0.1281	0.942	0.0274	2.94e-06	0.00152754	21.8543	24.5342
DNER	rs207671	A	G	0.1016	0.5359	0.0117	3.83e-18	0.00525035	75.3971	24.5342
DNER	rs62253189	A	G	-0.108	0.9404	0.0244	9.59e-06	0.00132936	19.5888	24.5342
DNER	rs7123587	A	C	-0.0552	0.6266	0.0124	8.52e-06	0.00149654	19.8139	24.5342
DNER	rs74890918	A	G	0.2266	0.0157	0.0502	6.36e-06	0.00142414	20.3728	24.5342
DNER	rs75685422	T	C	0.0879	0.1139	0.0186	2.29e-06	0.00156075	22.3301	24.5342
DNER	rs7809355	A	C	-0.0734	0.1553	0.0164	7.62e-06	0.00140009	20.0283	24.5342
DNER	rs9597690	A	G	-0.0531	0.646	0.0118	6.8e-06	0.00137379	20.2472	24.5342
DNER	rs9967959	T	G	0.0718	0.1718	0.0152	2.32e-06	0.00151242	22.3102	24.5342
EN-RAGE	rs117923478	T	C	0.1795	0.9721	0.0395	5.51e-06	0.00144253	20.6478	28.658
EN-RAGE	rs13384799	T	C	-0.0622	0.7266	0.0133	2.92e-06	0.00152767	21.8684	28.658
EN-RAGE	rs138439507	C	G	0.0865	0.191	0.0183	2.28e-06	0.00193284	22.3385	28.658
EN-RAGE	rs140298956	A	C	-0.2114	0.0217	0.0467	5.99e-06	0.00143143	20.4887	28.658
EN-RAGE	rs147302029	A	G	0.1806	0.0379	0.0345	1.65e-07	0.00200367	27.3989	28.658
EN-RAGE	rs150015576	A	C	0.194	0.0217	0.0423	4.51e-06	0.00142497	21.0312	28.658
EN-RAGE	rs150886675	A	G	-0.411	0.0085	0.0911	6.44e-06	0.0020567	20.3497	28.658
EN-RAGE	rs17325940	T	C	-0.0784	0.8611	0.0174	6.61e-06	0.0013759	20.299	28.658
EN-RAGE	rs1846881	A	G	-0.0737	0.1925	0.0165	7.94e-06	0.00163107	19.9478	28.658
EN-RAGE	rs191808657	A	C	0.3059	0.983	0.0665	4.22e-06	0.0017019	21.1566	28.658
EN-RAGE	rs2425640	A	G	-0.0583	0.3511	0.0123	2.14e-06	0.00152173	22.463	28.658
EN-RAGE	rs2742666	T	C	0.0629	0.4364	0.0138	5.17e-06	0.00182738	20.7714	28.658
EN-RAGE	rs3014874	A	G	-0.1726	0.2623	0.0137	2.15e-36	0.0109822	158.701	28.658
EN-RAGE	rs369132765	A	C	0.1301	0.0558	0.0294	9.64e-06	0.00160331	19.5789	28.658
EN-RAGE	rs55783131	T	C	0.2064	0.0239	0.0425	1.19e-06	0.00159883	23.5821	28.658
EN-RAGE	rs56268787	T	C	-0.0936	0.0955	0.0203	4.01e-06	0.00144054	21.2569	28.658
EN-RAGE	rs59538998	C	G	-0.1188	0.0622	0.0258	4.13e-06	0.00148104	21.1998	28.658
EN-RAGE	rs61742155	A	C	0.0805	0.129	0.018	7.74e-06	0.00135608	19.9981	28.658
FGF-19	rs112126444	A	G	-0.0927	0.1012	0.0199	3.19e-06	0.0014705	21.6967	21.0926
FGF-19	rs11244038	C	G	0.1199	0.0898	0.0247	1.21e-06	0.00199531	23.5598	21.0926
FGF-19	rs117398067	T	C	0.2583	0.0178	0.0564	4.65e-06	0.00142055	20.9716	21.0926
FGF-19	rs117438391	T	C	-0.2079	0.0225	0.0466	8.14e-06	0.00143318	19.901	21.0926
FGF-19	rs12407505	A	G	-0.1614	0.9664	0.0352	4.53e-06	0.00142479	21.0215	21.0926
FGF-19	rs12520287	T	C	-0.1014	0.9175	0.0221	4.47e-06	0.00147041	21.049	21.0926
FGF-19	rs141140791	T	C	-0.1293	0.0497	0.0286	6.16e-06	0.00138539	20.4365	21.0926
FGF-19	rs142067135	A	G	-0.2295	0.0198	0.0492	3.09e-06	0.00157322	21.7557	21.0926
FGF-19	rs142585344	A	G	0.2133	0.0218	0.0482	9.63e-06	0.00141615	19.5805	21.0926
FGF-19	rs145274424	T	C	0.1992	0.9777	0.0421	2.23e-06	0.00151707	22.3849	21.0926
FGF-19	rs145434248	A	G	-0.1442	0.0425	0.0323	8.03e-06	0.00139221	19.928	21.0926
FGF-19	rs1671812	T	C	0.0621	0.6316	0.0132	2.54e-06	0.00178	22.1292	21.0926
FGF-19	rs17326790	T	C	0.2161	0.0209	0.0471	4.47e-06	0.001426	21.0479	21.0926
FGF-19	rs35836706	A	G	0.2151	0.0203	0.0456	2.39e-06	0.00150791	22.2481	21.0926
FGF-19	rs3846346	T	G	0.1372	0.0459	0.0305	6.85e-06	0.00137195	20.2325	21.0926
FGF-19	rs75715636	A	G	0.0838	0.1237	0.0187	7.42e-06	0.00140275	20.0791	21.0926
FGF-19	rs76708593	T	C	0.1024	0.9158	0.0222	3.98e-06	0.00148605	21.2732	21.0926
FGF-21	rs12290350	T	C	-0.0689	0.2168	0.0145	2.02e-06	0.001577	22.5757	27.2005
FGF-21	rs12532101	T	C	0.0659	0.203	0.0149	9.74e-06	0.00136653	19.5586	27.2005
FGF-21	rs13229619	A	G	-0.1609	0.1297	0.0176	6.13e-20	0.00563697	83.5657	27.2005
FGF-21	rs142603673	T	C	-0.2352	0.0232	0.0455	2.35e-07	0.00187138	26.7172	27.2005
FGF-21	rs145127946	A	G	-0.1747	0.037	0.036	1.22e-06	0.00164468	23.5462	27.2005
FGF-21	rs149561599	T	G	0.1978	0.9786	0.0444	8.39e-06	0.00142896	19.8438	27.2005
FGF-21	rs17284047	T	C	-0.2149	0.9794	0.0479	7.24e-06	0.0013634	20.1253	27.2005
FGF-21	rs2429473	A	C	-0.0812	0.795	0.0147	3.32e-08	0.00212994	30.5082	27.2005
FGF-21	rs4700382	T	C	-0.063	0.2698	0.0136	3.62e-06	0.00149888	21.4557	27.2005
FGF-21	rs60277384	T	C	-0.0881	0.8922	0.019	3.54e-06	0.00145631	21.4974	27.2005
FGF-21	rs72965996	A	G	-0.2215	0.031	0.0444	6.08e-07	0.00179916	24.8839	27.2005
FGF-21	rs7610704	T	C	-0.0568	0.4644	0.012	2.21e-06	0.00156484	22.4013	27.2005
FGF-21	rs8191009	A	G	0.0678	0.1998	0.0151	7.12e-06	0.00140835	20.1579	27.2005
FGF-23	rs11930290	A	T	-0.1845	0.9748	0.0389	2.11e-06	0.00174783	22.4919	26.1193
FGF-23	rs12195292	A	G	-0.0768	0.8634	0.0166	3.72e-06	0.00145299	21.4016	26.1193
FGF-23	rs138865481	A	G	-0.2386	0.0154	0.0534	7.89e-06	0.00144461	19.9616	26.1193
FGF-23	rs145628723	A	G	0.1957	0.022	0.0437	7.53e-06	0.00140656	20.052	26.1193
FGF-23	rs181409232	A	C	-0.2224	0.0191	0.0479	3.43e-06	0.00167534	21.5542	26.1193
FGF-23	rs33921462	A	G	-0.0653	0.2766	0.0135	1.32e-06	0.00163496	23.3937	26.1193
FGF-23	rs368215473	A	G	0.1228	0.0941	0.0257	1.77e-06	0.00242375	22.8264	26.1193
FGF-23	rs370203222	C	G	0.1059	0.1002	0.0222	1.84e-06	0.00193142	22.7516	26.1193
FGF-23	rs3811621	C	G	0.1163	0.2897	0.0131	6.82e-19	0.00548677	78.8054	26.1193
FGF-23	rs4730018	A	C	0.0936	0.9039	0.0206	5.53e-06	0.00144294	20.6422	26.1193
FGF-23	rs9859317	A	G	-0.0549	0.3489	0.0124	9.54e-06	0.00137014	19.5993	26.1193
FGF-5	rs11120686	T	C	-0.0599	0.6038	0.0127	2.4e-06	0.00188391	22.2419	99.9954
FGF-5	rs112819708	A	G	-0.1941	0.9715	0.0435	8.12e-06	0.00168745	19.9067	99.9954
FGF-5	rs11674185	A	G	-0.0586	0.364	0.0128	4.69e-06	0.00177501	20.9557	99.9954
FGF-5	rs11742072	C	G	-0.1437	0.9471	0.0315	5.07e-06	0.00183166	20.8073	99.9954
FGF-5	rs12005489	T	C	0.1509	0.0458	0.0322	2.78e-06	0.00204353	21.9576	99.9954
FGF-5	rs1458038	T	C	0.5159	0.3173	0.0126	1e-200	0.124509	1676.16	99.9954
FGF-5	rs146840556	T	C	0.1933	0.0244	0.0434	8.43e-06	0.00168215	19.834	99.9954
FGF-5	rs148332905	T	C	0.2883	0.0166	0.0608	2.12e-06	0.00197866	22.4805	99.9954
FGF-5	rs148797749	A	G	-0.1705	0.036	0.0361	2.32e-06	0.00188922	22.3029	99.9954
FGF-5	rs189846846	T	C	-0.3042	0.0146	0.0659	3.91e-06	0.00213055	21.304	99.9954
FGF-5	rs192746810	A	G	-0.1842	0.0464	0.0395	3.11e-06	0.00191382	21.7424	99.9954
FGF-5	rs2767000	A	G	0.1197	0.9276	0.0263	5.33e-06	0.00182319	20.711	99.9954
FGF-5	rs369482528	A	G	-0.0988	0.1585	0.0213	3.51e-06	0.00243541	21.5108	99.9954
FGF-5	rs4326078	A	C	-0.0728	0.2193	0.015	1.21e-06	0.00199405	23.5508	99.9954
FGF-5	rs4910278	T	C	-0.0556	0.4757	0.0124	7.33e-06	0.00170251	20.1017	99.9954
FGF-5	rs4970834	T	C	-0.0729	0.2041	0.0155	2.56e-06	0.00187332	22.1166	99.9954
FGF-5	rs62211039	A	G	0.3703	0.9894	0.083	8.14e-06	0.00212249	19.9002	99.9954
FGF-5	rs75924419	A	G	0.1613	0.0312	0.0362	8.36e-06	0.00168144	19.8508	99.9954
FGF-5	rs77210320	A	T	0.1673	0.9648	0.0356	2.61e-06	0.0018703	22.081	99.9954
FGF-5	rs9433760	A	G	0.1023	0.0841	0.0224	4.95e-06	0.00176623	20.8536	99.9954
FIt3L	rs113877570	A	G	-0.1207	0.0513	0.0266	5.69e-06	0.00139595	20.587	26.1885
FIt3L	rs117040659	T	C	0.3667	0.0086	0.0815	6.81e-06	0.00141508	20.2416	26.1885
FIt3L	rs12338549	T	C	-0.0851	0.1096	0.0186	4.76e-06	0.00142016	20.9302	26.1885
FIt3L	rs141117375	T	C	-0.1519	0.0364	0.0331	4.45e-06	0.001472	21.0571	26.1885
FIt3L	rs144317085	A	T	0.2206	0.9647	0.0324	9.85e-12	0.00313898	46.3513	26.1885
FIt3L	rs184038883	A	C	-0.2276	0.0242	0.0504	6.31e-06	0.00159192	20.3899	26.1885
FIt3L	rs185979634	T	C	0.1483	0.9513	0.0306	1.26e-06	0.00182492	23.484	26.1885
FIt3L	rs186975	C	G	0.0554	0.382	0.0119	3.23e-06	0.00147191	21.6704	26.1885
FIt3L	rs192857133	T	C	0.1812	0.026	0.0386	2.68e-06	0.00149409	22.0335	26.1885
FIt3L	rs2325555	A	G	-0.0653	0.8002	0.0146	7.73e-06	0.00135713	20.0015	26.1885
FIt3L	rs35977476	C	G	0.1102	0.0668	0.0244	6.29e-06	0.00138333	20.395	26.1885
FIt3L	rs374309	A	G	0.0786	0.8629	0.0174	6.27e-06	0.00142632	20.4026	26.1885
FIt3L	rs4919613	A	G	-0.0662	0.1973	0.0148	7.71e-06	0.00139854	20.0047	26.1885
FIt3L	rs57191857	A	G	-0.1429	0.9571	0.0299	1.76e-06	0.00154785	22.8383	26.1885
FIt3L	rs61792394	A	G	-0.1569	0.9624	0.0338	3.45e-06	0.00150608	21.5453	26.1885
FIt3L	rs67811337	A	C	0.1083	0.081	0.024	6.41e-06	0.00153769	20.3596	26.1885
FIt3L	rs6925032	A	C	0.0676	0.326	0.0128	1.28e-07	0.00194857	27.8877	26.1885
FIt3L	rs72681653	A	G	0.1302	0.9447	0.0266	9.84e-07	0.00162343	23.9552	26.1885
FIt3L	rs74722523	T	C	0.3529	0.9914	0.076	3.43e-06	0.00188168	21.5576	26.1885
FIt3L	rs7625643	A	G	0.0611	0.5605	0.0129	2.18e-06	0.00180533	22.4302	26.1885
FIt3L	rs7726159	A	C	-0.1191	0.3326	0.0128	1.34e-20	0.00584208	86.5655	26.1885
FIt3L	rs78154669	T	G	0.0923	0.0938	0.0207	8.24e-06	0.00134877	19.8794	26.1885
FIt3L	rs78723322	T	C	-0.1487	0.0403	0.0329	6.19e-06	0.00138455	20.4254	26.1885
hGDNF	rs116928328	T	C	0.3727	0.9927	0.0821	5.64e-06	0.00149099	20.6049	27.9187
hGDNF	rs12329721	A	G	0.0862	0.8974	0.0188	4.54e-06	0.00142491	21.0203	27.9187
hGDNF	rs147483239	T	C	-0.2148	0.019	0.0485	9.47e-06	0.00133022	19.6122	27.9187
hGDNF	rs150807191	A	G	-0.1719	0.9717	0.0387	8.92e-06	0.00133811	19.7274	27.9187
hGDNF	rs17353853	A	G	0.1022	0.9255	0.0229	8.09e-06	0.00139205	19.9145	27.9187
hGDNF	rs2194229	A	T	-0.1683	0.1296	0.0179	5.34e-21	0.00614911	88.3896	27.9187
hGDNF	rs55850217	T	C	0.0816	0.3119	0.014	5.59e-09	0.0028817	33.9665	27.9187
hGDNF	rs62243355	T	C	-0.0981	0.0997	0.0196	5.58e-07	0.00169768	25.0476	27.9187
hGDNF	rs72743928	T	C	0.0871	0.1091	0.0192	5.72e-06	0.00143826	20.5766	27.9187
hGDNF	rs77124379	T	C	-0.1117	0.9259	0.0245	5.14e-06	0.00145268	20.7832	27.9187
hGDNF	rs77671113	A	C	-0.1194	0.0859	0.0208	9.45e-09	0.00223283	32.9475	27.9187
hGDNF	rs9409461	A	G	0.0528	0.4811	0.0119	9.12e-06	0.00137596	19.684	27.9187
HGF	rs114581807	A	G	0.2031	0.0214	0.0452	7.01e-06	0.00136845	20.1876	28.5696
HGF	rs11631440	A	T	-0.0638	0.6021	0.012	1.06e-07	0.00191806	28.2631	28.5696
HGF	rs138848271	T	C	-0.405	0.9907	0.0832	1.13e-06	0.00219063	23.691	28.5696
HGF	rs1963492	T	C	-0.0749	0.1917	0.0168	8.26e-06	0.0017505	19.8732	28.5696
HGF	rs201840950	T	G	0.0993	0.7957	0.0215	3.86e-06	0.0020837	21.3273	28.5696
HGF	rs2281532	T	C	-0.0698	0.7983	0.0151	3.79e-06	0.00149347	21.3647	28.5696
HGF	rs34219417	T	C	0.0992	0.8959	0.0217	4.84e-06	0.00146069	20.895	28.5696
HGF	rs4963955	T	C	0.1359	0.9623	0.0307	9.57e-06	0.00132928	19.5931	28.5696
HGF	rs5745687	T	C	-0.1943	0.0608	0.0242	9.83e-16	0.0043564	64.4549	28.5696
HGF	rs5745692	C	G	-0.1545	0.964	0.0332	3.26e-06	0.00146944	21.6532	28.5696
HGF	rs59950280	A	G	0.1219	0.328	0.0131	1.34e-20	0.00650628	86.5763	28.5696
HGF	rs61897389	T	G	-0.0761	0.1322	0.0171	8.58e-06	0.00134337	19.8024	28.5696
HGF	rs79246709	T	G	0.1375	0.0427	0.0305	6.54e-06	0.00137889	20.3211	28.5696
HGF	rs80308275	T	C	-0.1177	0.0698	0.026	5.98e-06	0.00138922	20.4903	28.5696
IFN-gamma	rs1392570	A	G	-0.0627	0.6157	0.0139	6.46e-06	0.00179029	20.3437	21.4862
IFN-gamma	rs1953463	A	G	-0.0801	0.8282	0.0176	5.34e-06	0.0018224	20.7092	21.4862
IFN-gamma	rs34658335	T	C	0.1163	0.0793	0.0261	8.35e-06	0.00174709	19.8519	21.4862
IFN-gamma	rs61863416	A	G	0.136	0.9427	0.0283	1.54e-06	0.00195763	23.0904	21.4862
IFN-gamma	rs61904946	T	G	0.1257	0.0613	0.0282	8.29e-06	0.00168211	19.8655	21.4862
IFN-gamma	rs6442763	A	C	0.0648	0.4253	0.014	3.68e-06	0.00188482	21.4199	21.4862
IFN-gamma	rs67101138	T	G	0.1461	0.9482	0.0307	1.95e-06	0.00191675	22.6438	21.4862
IFN-gamma	rs704	A	G	-0.0635	0.4705	0.0127	5.73e-07	0.00211542	24.9958	21.4862
IFN-gamma	rs74903999	T	C	0.3485	0.9882	0.0708	8.55e-07	0.00228961	24.2246	21.4862
IFN-gamma	rs78042482	A	G	0.2688	0.0145	0.0606	9.18e-06	0.00180344	19.6713	21.4862
IL-10	rs138203589	T	G	0.1937	0.0455	0.0418	3.59e-06	0.0014557	21.4708	30.2128
IL-10	rs147027610	T	C	0.1876	0.9747	0.0416	6.49e-06	0.0014251	20.3338	30.2128
IL-10	rs148332061	C	G	0.1112	0.1005	0.0239	3.28e-06	0.00163335	21.6445	30.2128
IL-10	rs150408090	A	G	0.3666	0.9898	0.0761	1.45e-06	0.0018812	23.203	30.2128
IL-10	rs17632797	A	G	-0.0772	0.8561	0.0173	8.1e-06	0.00139099	19.9105	30.2128
IL-10	rs17654493	T	C	0.2951	0.014	0.0626	2.43e-06	0.00180154	22.2187	30.2128
IL-10	rs188535859	T	C	-0.2351	0.0174	0.0486	1.32e-06	0.00158495	23.3977	30.2128
IL-10	rs202092984	A	G	0.1563	0.0498	0.0341	4.57e-06	0.0017821	21.0056	30.2128
IL-10	rs28651780	T	C	-0.0746	0.8437	0.0167	7.93e-06	0.00139388	19.9519	30.2128
IL-10	rs3135932	A	G	-0.1597	0.823	0.0154	3.39e-25	0.00724097	107.525	30.2128
IL-10	rs3769274	A	G	0.0771	0.8403	0.0162	1.94e-06	0.00153411	22.6475	30.2128
IL-10	rs398518	A	G	-0.1293	0.9146	0.0218	3.01e-09	0.00245472	35.1741	30.2128
IL-10	rs67037615	T	C	-0.1528	0.8893	0.0196	6.39e-15	0.00423329	60.7678	30.2128
IL-10	rs72661933	A	C	-0.2388	0.9811	0.0535	8.06e-06	0.0014407	19.9204	30.2128
IL-10	rs73226323	T	C	0.1847	0.9755	0.0415	8.56e-06	0.0013422	19.8052	30.2128
IL-10	rs7500869	A	C	-0.0714	0.1848	0.0159	7.1e-06	0.00136591	20.1624	30.2128
IL-10	rs79438518	A	T	-0.2845	0.0122	0.0618	4.15e-06	0.00153235	21.1897	30.2128
IL-10RA	rs1377036	A	G	-0.0791	0.8076	0.0179	9.92e-06	0.0019672	19.5236	21.3708
IL-10RA	rs17832137	A	G	0.1676	0.0481	0.0343	1.03e-06	0.00231515	23.8713	21.3708
IL-10RA	rs28408877	C	G	-0.069	0.7429	0.0153	6.49e-06	0.00178951	20.3347	21.3708
IL-10RA	rs3135932	A	G	-0.0844	0.8171	0.0168	5.07e-07	0.00213557	25.2344	21.3708
IL-10RA	rs3777726	T	C	-0.075	0.2995	0.0165	5.48e-06	0.00217907	20.6568	21.3708
IL-10RA	rs41272625	T	G	0.082	0.1526	0.0179	4.63e-06	0.00177769	20.9821	21.3708
IL-10RA	rs492616	A	G	-0.0835	0.8497	0.0189	9.96e-06	0.00171766	19.5152	21.3708
IL-10RA	rs6670799	A	G	-0.1247	0.0839	0.0252	7.48e-07	0.00215373	24.4825	21.3708
IL-10RA	rs79202194	T	C	-0.0993	0.1001	0.0224	9.29e-06	0.00166376	19.6485	21.3708
IL-10RA	rs80137559	T	C	0.2347	0.9822	0.0511	4.37e-06	0.0017859	21.0917	21.3708
IL-10RA	rs9472032	A	C	0.0968	0.1006	0.0214	6.09e-06	0.00173199	20.4574	21.3708
IL-10RB	rs112798338	T	C	0.1926	0.026	0.0411	2.78e-06	0.0015348	21.9568	22.8285
IL-10RB	rs114288486	T	C	0.1449	0.0363	0.0311	3.17e-06	0.00147155	21.7049	22.8285
IL-10RB	rs115242284	T	C	-0.1662	0.027	0.0373	8.36e-06	0.00134658	19.8511	22.8285
IL-10RB	rs1153572	T	C	-0.0548	0.5866	0.0119	4.12e-06	0.00148222	21.2034	22.8285
IL-10RB	rs116315732	T	C	0.1988	0.0212	0.0402	7.6e-07	0.00165707	24.4524	22.8285
IL-10RB	rs116898411	A	G	-0.1593	0.96	0.0349	5.01e-06	0.00145625	20.8315	22.8285
IL-10RB	rs11731108	C	G	-0.0592	0.7134	0.0132	7.3e-06	0.00140596	20.1111	22.8285
IL-10RB	rs117883662	C	G	-0.4295	0.9904	0.0907	2.19e-06	0.00250255	22.4189	22.8285
IL-10RB	rs142421172	A	G	0.208	0.0438	0.031	1.95e-11	0.00349396	45.0128	22.8285
IL-10RB	rs16887395	A	G	-0.0547	0.6068	0.012	5.16e-06	0.00145235	20.7755	22.8285
IL-10RB	rs192325200	A	G	-0.2327	0.9827	0.0505	4.07e-06	0.00152884	21.2299	22.8285
IL-10RB	rs34361138	A	G	0.0532	0.5488	0.0113	2.5e-06	0.00150228	22.1619	22.8285
IL-10RB	rs4686528	A	G	-0.1435	0.9488	0.0317	5.99e-06	0.00143236	20.4892	22.8285
IL-10RB	rs6584485	T	C	0.0743	0.8362	0.0161	3.93e-06	0.00148857	21.2944	22.8285
IL-10RB	rs75710908	A	G	0.1586	0.9665	0.0341	3.3e-06	0.00146861	21.6291	22.8285
IL-10RB	rs7574167	A	G	0.0637	0.2684	0.0135	2.38e-06	0.00173206	22.2609	22.8285
IL-10RB	rs7855466	T	C	0.0861	0.1723	0.0169	3.49e-07	0.00219797	25.9513	22.8285
IL-10RB	rs8064909	T	C	-0.0608	0.4413	0.0135	6.68e-06	0.00196901	20.2794	22.8285
IL-10RB	rs9685374	A	G	-0.0618	0.2721	0.0134	3.99e-06	0.00148666	21.267	22.8285
IL-12RA	rs11130215	A	G	-0.1009	0.8154	0.0151	2.36e-11	0.00302171	44.6447	27.3303
IL-12RA	rs117888068	T	C	0.219	0.9787	0.0472	3.49e-06	0.00182371	21.5244	27.3303
IL-12RA	rs12510419	A	G	0.2664	0.019	0.0595	7.56e-06	0.00177526	20.0428	27.3303
IL-12RA	rs13095341	T	C	0.1904	0.027	0.0429	9.07e-06	0.00137683	19.6951	27.3303
IL-12RA	rs144811230	A	G	0.0787	0.8682	0.0177	8.74e-06	0.00142344	19.767	27.3303
IL-12RA	rs144850787	T	G	0.3161	0.9869	0.056	1.66e-08	0.00222518	31.8575	27.3303
IL-12RA	rs148549227	T	C	0.1088	0.0889	0.0228	1.82e-06	0.00183259	22.7676	27.3303
IL-12RA	rs17500902	A	G	-0.0727	0.8535	0.0164	9.3e-06	0.00133265	19.6482	27.3303
IL-12RA	rs17722688	T	C	-0.0857	0.7246	0.0131	6.07e-11	0.00289725	42.7918	27.3303
IL-12RA	rs3130510	A	G	0.1155	0.2275	0.014	1.58e-16	0.00459787	68.0533	27.3303
IL-12RA	rs34169305	T	C	0.0561	0.3099	0.0126	8.49e-06	0.00134472	19.821	27.3303
IL-12RA	rs3822030	T	G	0.0751	0.5622	0.0166	6.07e-06	0.00274935	20.4619	27.3303
IL-12RA	rs5014495	T	C	0.207	0.0363	0.0442	2.82e-06	0.00214399	21.9286	27.3303
IL-12RA	rs6750065	T	C	0.0628	0.7333	0.0134	2.78e-06	0.00153508	21.9608	27.3303
IL-12RA	rs705705	C	G	0.0785	0.323	0.0133	3.59e-09	0.00270558	34.8312	27.3303
IL-12RA	rs72993671	A	G	-0.204	0.0216	0.0435	2.74e-06	0.00154141	21.9898	27.3303
IL-12RA	rs73416208	A	G	-0.1477	0.0654	0.0246	1.92e-09	0.0024415	36.0439	27.3303
IL-12RA	rs76322730	A	G	0.1511	0.0343	0.0335	6.47e-06	0.00137876	20.3414	27.3303
IL-12RA	rs77331970	A	G	-0.1039	0.0757	0.0229	5.7e-06	0.00143888	20.5826	27.3303
IL-12RA	rs8026767	A	G	-0.0743	0.2595	0.0132	1.81e-08	0.00214574	31.679	27.3303
IL-12RA	rs9965402	A	G	0.0918	0.9081	0.0201	4.94e-06	0.00141418	20.8562	27.3303
IL-13	rs11251952	A	G	-0.1845	0.0751	0.0397	3.36e-06	0.00190029	21.5941	21.9336
IL-13	rs11757926	C	G	0.1458	0.9259	0.0327	8.25e-06	0.0024966	19.8751	21.9336
IL-13	rs13119159	A	G	0.0739	0.4958	0.0132	2.16e-08	0.00275535	31.3375	21.9336
IL-13	rs13297881	T	G	0.1562	0.9494	0.035	8.09e-06	0.00175266	19.9136	21.9336
IL-13	rs1472639	A	C	0.0677	0.2405	0.015	6.38e-06	0.00172477	20.3667	21.9336
IL-13	rs181829077	A	C	0.448	0.9937	0.0997	7.01e-06	0.00202396	20.1873	21.9336
IL-13	rs2485365	A	G	0.0579	0.4703	0.0129	7.18e-06	0.0017078	20.1421	21.9336
IL-13	rs36038515	A	G	0.0892	0.1389	0.0197	5.96e-06	0.00180404	20.4984	21.9336
IL-13	rs5756680	T	C	0.0848	0.177	0.0186	5.14e-06	0.00209412	20.7816	21.9336
IL-13	rs59235092	A	G	0.2122	0.0274	0.0439	1.34e-06	0.00197883	23.3608	21.9336
IL-13	rs9881117	A	G	-0.0656	0.3094	0.0141	3.28e-06	0.00183241	21.6419	21.9336
IL-15RA	rs117046642	A	T	-0.0849	0.4367	0.017	5.91e-07	0.0031302	24.9349	21.5281
IL-15RA	rs117428573	A	C	-0.3132	0.0119	0.0684	4.67e-06	0.00192745	20.9629	21.5281
IL-15RA	rs12570881	A	T	-0.0867	0.8028	0.0174	6.27e-07	0.00218386	24.8235	21.5281
IL-15RA	rs140982443	T	C	0.1794	0.963	0.0395	5.58e-06	0.00207802	20.6235	21.5281
IL-15RA	rs142180961	T	C	0.2488	0.0166	0.0553	6.82e-06	0.00188397	20.2381	21.5281
IL-15RA	rs145793996	A	G	-0.2278	0.9801	0.0492	3.66e-06	0.00181668	21.434	21.5281
IL-15RA	rs17129907	A	G	-0.1381	0.9503	0.0303	5.17e-06	0.00175883	20.7696	21.5281
IL-15RA	rs17635883	A	G	0.0937	0.122	0.0211	8.96e-06	0.00173538	19.7169	21.5281
IL-15RA	rs200873126	A	G	-0.1	0.8163	0.0226	9.65e-06	0.00245914	19.5737	21.5281
IL-15RA	rs2836464	A	G	0.0796	0.8384	0.0169	2.48e-06	0.00187796	22.1809	21.5281
IL-15RA	rs56240706	A	T	0.0919	0.8082	0.0193	1.92e-06	0.00255225	22.6683	21.5281
IL-15RA	rs62144964	A	G	0.0852	0.1223	0.019	7.32e-06	0.00170378	20.1047	21.5281
IL-15RA	rs6751509	T	C	0.0577	0.3704	0.0128	6.55e-06	0.00172173	20.3169	21.5281
IL-15RA	rs679874	A	G	0.0629	0.7114	0.0139	6.03e-06	0.00173544	20.4738	21.5281
IL-15RA	rs6845172	C	G	0.0778	0.8203	0.0162	1.57e-06	0.00195537	23.0598	21.5281
IL-15RA	rs9270551	A	G	0.0749	0.7077	0.0153	9.81e-07	0.00210813	23.961	21.5281
IL-17A	rs13092332	T	C	0.1668	0.0383	0.0373	7.75e-06	0.00169527	19.994	22.3036
IL-17A	rs1462017	C	G	-0.0893	0.1776	0.017	1.5e-07	0.00233811	27.5887	22.3036
IL-17A	rs17448036	A	G	-0.0585	0.5609	0.0128	4.87e-06	0.00176957	20.8842	22.3036
IL-17A	rs3895928	T	C	-0.1893	0.9682	0.0418	5.93e-06	0.00173755	20.5057	22.3036
IL-17A	rs41270871	A	T	0.0923	0.221	0.0189	1.04e-06	0.00272073	23.8441	22.3036
IL-17A	rs56702825	A	G	0.1383	0.9451	0.0303	5.01e-06	0.00176751	20.8298	22.3036
IL-17A	rs75788494	T	C	-0.2432	0.021	0.0525	3.61e-06	0.0020253	21.4549	22.3036
IL-17A	rs77529534	T	C	-0.1279	0.9323	0.0272	2.57e-06	0.00187425	22.107	22.3036
IL-17A	rs77595989	T	G	0.1696	0.9648	0.0371	4.84e-06	0.00177283	20.8944	22.3036
IL-17A	rs79982350	C	G	-0.1467	0.0555	0.0295	6.6e-07	0.00217676	24.7252	22.3036
IL-17C	rs113334480	T	C	-0.0962	0.8992	0.0217	9.29e-06	0.00166444	19.6497	23.719
IL-17C	rs113702571	T	C	-0.2558	0.9848	0.0564	5.75e-06	0.00174228	20.5669	23.719
IL-17C	rs114882743	A	T	-0.3259	0.9804	0.0548	2.73e-09	0.00310779	35.3615	23.719
IL-17C	rs11931996	T	C	-0.1219	0.9068	0.0262	3.28e-06	0.00190446	21.6435	23.719
IL-17C	rs12895022	T	C	0.1091	0.0906	0.0236	3.78e-06	0.00181182	21.3674	23.719
IL-17C	rs139152046	T	G	-0.2421	0.0211	0.0536	6.28e-06	0.00216062	20.3971	23.719
IL-17C	rs149756404	A	C	-0.2749	0.9809	0.0524	1.55e-07	0.00242927	27.5176	23.719
IL-17C	rs17700884	T	G	-0.105	0.3783	0.0136	1.16e-14	0.00503671	59.5974	23.719
IL-17C	rs2584966	T	C	0.0625	0.4639	0.0139	6.91e-06	0.00203679	20.2136	23.719
IL-17C	rs2814092	C	G	0.0624	0.6437	0.0135	3.8e-06	0.00180854	21.3613	23.719
IL-17C	rs28552890	A	T	-0.096	0.8859	0.0215	8e-06	0.00175428	19.9337	23.719
IL-17C	rs39779	C	G	0.1077	0.1032	0.0227	2.09e-06	0.00198022	22.5062	23.719
IL-17C	rs5992909	T	C	0.0828	0.4646	0.0186	8.52e-06	0.0028725	19.8111	23.719
IL-17C	rs72815428	T	C	-0.1673	0.0423	0.0366	4.85e-06	0.00177133	20.8908	23.719
IL-17C	rs7559734	T	C	-0.0915	0.8803	0.0206	8.92e-06	0.001736	19.7256	23.719
IL-17C	rs77223587	T	G	-0.3175	0.9893	0.0705	6.68e-06	0.00196069	20.278	23.719
IL-17C	rs78289993	A	G	0.1577	0.961	0.0351	7.03e-06	0.00170992	20.1825	23.719
IL-17C	rs79340054	T	C	0.138	0.9508	0.0309	7.97e-06	0.00169029	19.9419	23.719
IL-17C	rs79599491	T	C	-0.1905	0.9711	0.0419	5.45e-06	0.00182499	20.6674	23.719
IL-18	rs115120333	T	C	-0.1967	0.9795	0.0443	8.99e-06	0.00133547	19.7125	34.7572
IL-18	rs12201187	A	T	0.0676	0.2767	0.0138	9.65e-07	0.00180841	23.9922	34.7572
IL-18	rs12648080	A	G	0.072	0.8077	0.0146	8.16e-07	0.00164686	24.3165	34.7572
IL-18	rs139760701	A	T	-0.3049	0.989	0.0604	4.46e-07	0.00184195	25.4787	34.7572
IL-18	rs1403742	A	T	-0.0567	0.371	0.0124	4.82e-06	0.00146041	20.9056	34.7572
IL-18	rs144626837	T	C	0.2026	0.9792	0.0458	9.71e-06	0.0013257	19.5654	34.7572
IL-18	rs148504635	A	C	0.2532	0.9857	0.0525	1.42e-06	0.00157585	23.2568	34.7572
IL-18	rs17229943	A	C	-0.16	0.9351	0.0267	2.07e-09	0.00242966	35.9053	34.7572
IL-18	rs35495214	T	C	0.1374	0.0465	0.0291	2.34e-06	0.00151071	22.2909	34.7572
IL-18	rs4140444	A	G	0.2157	0.0204	0.0461	2.88e-06	0.00148295	21.8897	34.7572
IL-18	rs4612182	A	G	-0.0547	0.5914	0.0123	8.7e-06	0.00133967	19.7745	34.7572
IL-18	rs56266057	T	G	0.0796	0.8662	0.018	9.77e-06	0.00136617	19.5533	34.7572
IL-18	rs56836641	T	C	-0.163	0.0477	0.0301	6.12e-08	0.00198515	29.3213	34.7572
IL-18	rs5744249	A	C	0.2039	0.7618	0.0135	1.53e-51	0.0152385	228.091	34.7572
IL-18	rs60235102	T	C	0.1154	0.9237	0.0225	2.91e-07	0.00178363	26.3019	34.7572
IL-18	rs62351325	T	C	0.1557	0.9627	0.0344	6.01e-06	0.00138753	20.4834	34.7572
IL-18	rs77994606	A	G	-0.2314	0.9814	0.0472	9.46e-07	0.00162761	24.0317	34.7572
IL-18R1	rs116935210	A	G	0.2387	0.9848	0.0512	3.13e-06	0.0014731	21.7323	62.8967
IL-18R1	rs117145942	A	G	-0.3006	0.0131	0.0649	3.63e-06	0.00162702	21.4498	62.8967
IL-18R1	rs139290695	A	T	-0.1505	0.9589	0.0336	7.49e-06	0.00169866	20.0595	62.8967
IL-18R1	rs139990768	T	C	-0.1848	0.0239	0.0415	8.47e-06	0.00142864	19.8265	62.8967
IL-18R1	rs140199696	T	C	-0.2071	0.9784	0.0454	5.07e-06	0.00145356	20.806	62.8967
IL-18R1	rs148530961	A	G	0.2415	0.017	0.0532	5.64e-06	0.00143947	20.6039	62.8967
IL-18R1	rs2267951	T	C	0.056	0.3421	0.0125	7.46e-06	0.00140205	20.0676	62.8967
IL-18R1	rs3010065	A	G	-0.0644	0.7923	0.0145	8.94e-06	0.00133791	19.7232	62.8967
IL-18R1	rs34333927	A	G	0.0658	0.2237	0.0147	7.6e-06	0.00135738	20.0336	62.8967
IL-18R1	rs35021151	A	G	-0.1646	0.0317	0.0342	1.49e-06	0.00156955	23.1605	62.8967
IL-18R1	rs62257659	A	G	-0.2015	0.9745	0.042	1.61e-06	0.00156048	23.014	62.8967
IL-18R1	rs68109559	T	C	-0.0553	0.3212	0.0124	8.21e-06	0.00134822	19.886	62.8967
IL-18R1	rs73176827	T	C	-0.1045	0.0762	0.022	2.03e-06	0.00152908	22.5594	62.8967
IL-18R1	rs7398357	A	G	0.0662	0.1899	0.0147	6.69e-06	0.00137447	20.2779	62.8967
IL-18R1	rs75366565	T	C	-0.401	0.1988	0.0142	1.92e-175	0.0513419	797.358	62.8967
IL-18R1	rs75969720	A	G	0.1945	0.021	0.0439	9.4e-06	0.00132968	19.6269	62.8967
IL-18R1	rs78035061	A	C	0.1039	0.0787	0.0222	2.87e-06	0.00152995	21.901	62.8967
IL-18R1	rs78199195	A	G	-0.0956	0.8928	0.0196	1.07e-06	0.00166149	23.7872	62.8967
IL-18R1	rs78357146	A	G	-0.3382	0.9715	0.0378	3.65e-19	0.0054004	80.0396	62.8967
IL-18R1	rs78714574	C	G	0.4727	0.0198	0.0474	2.01e-23	0.00670414	99.4387	62.8967
IL-18R1	rs79097546	T	C	-0.2754	0.9865	0.056	8.75e-07	0.00169363	24.1819	62.8967
IL-1A	rs115494443	A	G	0.2658	0.0186	0.0565	2.55e-06	0.00203507	22.1275	31.3852
IL-1A	rs115602471	T	C	0.2215	0.0311	0.0469	2.33e-06	0.00196307	22.301	31.3852
IL-1A	rs117537822	T	C	0.2176	0.9755	0.0439	7.17e-07	0.00207991	24.5649	31.3852
IL-1A	rs11759846	A	G	-0.3263	0.0799	0.0266	1.36e-34	0.0126044	150.452	31.3852
IL-1A	rs12047801	T	C	0.0783	0.174	0.0171	4.67e-06	0.00177595	20.9632	31.3852
IL-1A	rs12529944	T	C	-0.0845	0.178	0.0189	7.79e-06	0.00175959	19.9854	31.3852
IL-1A	rs13195317	T	C	-0.3251	0.0358	0.0554	4.4e-09	0.00303792	34.43	31.3852
IL-1A	rs16886503	A	T	0.2438	0.9824	0.0524	3.28e-06	0.00183333	21.6437	31.3852
IL-1A	rs61098036	A	G	-0.0856	0.8232	0.0187	4.7e-06	0.002114	20.9496	31.3852
IL-1A	rs6702801	C	G	-0.077	0.6598	0.0171	6.7e-06	0.00254623	20.2712	31.3852
IL-1A	rs72937918	T	C	-0.2056	0.0233	0.0452	5.4e-06	0.00175451	20.6869	31.3852
IL-1A	rs76012752	A	G	0.1568	0.9527	0.0352	8.41e-06	0.00174676	19.8395	31.3852
IL-1A	rs78267257	A	G	-0.1825	0.0323	0.0406	6.95e-06	0.00184979	20.202	31.3852
IL-2	rs1657222	A	G	-0.0621	0.4037	0.0137	5.82e-06	0.0018086	20.5431	21.8953
IL-2	rs28515912	A	C	-0.0723	0.6969	0.0149	1.22e-06	0.00219096	23.5409	21.8953
IL-2	rs4703508	T	C	-0.1216	0.9334	0.026	2.91e-06	0.00185199	21.8699	21.8953
IL-2	rs72659067	A	G	0.3327	0.0111	0.0736	6.17e-06	0.0020433	20.4297	21.8953
IL-2	rs74852566	T	G	-0.1999	0.0244	0.0431	3.52e-06	0.00182139	21.5079	21.8953
IL-2	rs75739108	T	C	0.1737	0.039	0.038	4.85e-06	0.001839	20.8908	21.8953
IL-2	rs7638939	A	T	0.0854	0.8293	0.0174	9.2e-07	0.00204263	24.0848	21.8953
IL-2	rs77853517	T	C	-0.1048	0.8961	0.0217	1.37e-06	0.00197488	23.32	21.8953
IL-2	rs77880908	T	C	-0.0886	0.1258	0.0196	6.17e-06	0.00173311	20.4306	21.8953
IL-2	rs79419497	A	G	0.2016	0.9733	0.0424	1.99e-06	0.00191399	22.6035	21.8953
IL-2	rs79925007	T	G	0.1176	0.9036	0.0255	3.99e-06	0.00187184	21.2646	21.8953
IL-20	rs114209791	A	G	-0.2134	0.9756	0.046	3.5e-06	0.00182301	21.5179	21.4996
IL-20	rs114363239	T	C	-0.2372	0.0189	0.0487	1.11e-06	0.00200946	23.7191	21.4996
IL-20	rs115191082	T	G	-0.2543	0.0149	0.0561	5.82e-06	0.00181606	20.5442	21.4996
IL-20	rs117977288	T	G	-0.1546	0.9553	0.0316	9.96e-07	0.00202708	23.9316	21.4996
IL-20	rs12969831	A	G	0.1474	0.9399	0.0331	8.46e-06	0.0017463	19.8272	21.4996
IL-20	rs13421547	T	C	0.147	0.044	0.0325	6.09e-06	0.00173309	20.4548	21.4996
IL-20	rs138771212	A	G	-0.3596	0.9909	0.0778	3.8e-06	0.00188106	21.3601	21.4996
IL-20	rs143409618	T	C	-0.2247	0.0541	0.0504	8.26e-06	0.00168392	19.8734	21.4996
IL-20	rs146918864	T	C	-0.2551	0.0228	0.0515	7.29e-07	0.00214055	24.5319	21.4996
IL-20	rs188205021	T	C	-0.222	0.0255	0.0427	2e-07	0.0022905	27.0257	21.4996
IL-20	rs2285212	T	C	-0.1112	0.9158	0.0248	7.33e-06	0.00177042	20.1016	21.4996
IL-20	rs34172193	A	G	-0.2175	0.02	0.0488	8.31e-06	0.00181613	19.8609	21.4996
IL-20	rs35508685	T	C	0.1688	0.9672	0.0373	6.03e-06	0.00173522	20.4764	21.4996
IL-20	rs72633862	T	G	-0.1722	0.0444	0.0376	4.65e-06	0.00177825	20.9709	21.4996
IL-20	rs72659995	T	C	-0.1232	0.9142	0.0267	3.95e-06	0.00187467	21.2874	21.4996
IL-20	rs73192044	A	G	-0.1066	0.9032	0.0237	6.86e-06	0.00178149	20.2274	21.4996
IL-20RA	rs113153423	A	G	0.1913	0.972	0.0407	2.6e-06	0.00187	22.0886	21.7175
IL-20RA	rs113563938	A	T	0.3176	0.9871	0.0676	2.62e-06	0.00194204	22.0694	21.7175
IL-20RA	rs11987533	A	G	0.1171	0.1374	0.0198	3.34e-09	0.00307383	34.9709	21.7175
IL-20RA	rs12138611	C	G	0.119	0.1039	0.0256	3.34e-06	0.00190117	21.6042	21.7175
IL-20RA	rs143067549	T	C	-0.4166	0.0114	0.091	4.69e-06	0.00285693	20.9526	21.7175
IL-20RA	rs145607970	A	C	-0.2162	0.0367	0.048	6.66e-06	0.00268948	20.2821	21.7175
IL-20RA	rs188200783	T	C	-0.2004	0.0429	0.0449	8.07e-06	0.0022149	19.9162	21.7175
IL-20RA	rs2064077	T	C	0.1072	0.083	0.0241	8.66e-06	0.00167538	19.7825	21.7175
IL-20RA	rs2883991	T	C	0.08	0.8477	0.0181	9.88e-06	0.00165435	19.5321	21.7175
IL-20RA	rs59446445	A	G	0.1741	0.0321	0.038	4.61e-06	0.00177723	20.9873	21.7175
IL-20RA	rs6842116	C	G	-0.0925	0.8324	0.0204	5.78e-06	0.00180913	20.5564	21.7175
IL-20RA	rs72785422	T	C	0.0897	0.8313	0.0195	4.22e-06	0.00186199	21.1563	21.7175
IL-20RA	rs9817113	T	C	0.1541	0.0446	0.0346	8.44e-06	0.00167961	19.8326	21.7175
IL-22RA1	rs117263973	A	G	0.3467	0.0109	0.0752	4.02e-06	0.00195377	21.2516	21.2257
IL-22RA1	rs117636462	A	G	0.3671	0.9915	0.0828	9.27e-06	0.00180706	19.653	21.2257
IL-22RA1	rs11777386	A	G	-0.1003	0.0953	0.0224	7.55e-06	0.00169926	20.0462	21.2257
IL-22RA1	rs13169282	A	G	-0.0709	0.2216	0.0158	7.21e-06	0.00170601	20.1328	21.2257
IL-22RA1	rs13257574	T	C	0.2714	0.0167	0.0584	3.36e-06	0.00190659	21.5932	21.2257
IL-22RA1	rs143949731	T	C	0.1655	0.0384	0.0366	6.13e-06	0.00173245	20.4437	21.2257
IL-22RA1	rs17256492	T	C	-0.0751	0.7694	0.0162	3.56e-06	0.0018907	21.4869	21.2257
IL-22RA1	rs187050106	T	C	0.4278	0.0081	0.0964	9.09e-06	0.00231481	19.6891	21.2257
IL-22RA1	rs187651556	T	C	-0.3827	0.9838	0.0859	8.38e-06	0.00293105	19.8428	21.2257
IL-22RA1	rs3181361	T	C	0.27	0.0163	0.0582	3.5e-06	0.00189345	21.5182	21.2257
IL-22RA1	rs369913010	T	C	-0.2141	0.0264	0.0484	9.71e-06	0.00211189	19.5636	21.2257
IL-22RA1	rs56282088	A	G	0.2815	0.0165	0.0571	8.23e-07	0.00222094	24.2999	21.2257
IL-22RA1	rs75590335	A	G	0.1722	0.0376	0.037	3.25e-06	0.00190559	21.6564	21.2257
IL-22RA1	rs78594373	T	C	-0.1271	0.0671	0.0273	3.23e-06	0.00183866	21.6717	21.2257
IL-22RA1	rs79229049	A	T	-0.2102	0.9695	0.0412	3.36e-07	0.0022046	26.0254	21.2257
IL-24	rs117613902	A	G	-0.3	0.9862	0.0657	4.97e-06	0.001918	20.8464	21.5076
IL-24	rs12588414	A	G	0.0753	0.2361	0.0169	8.37e-06	0.00192877	19.8487	21.5076
IL-24	rs143986178	A	G	0.2969	0.0144	0.0644	4.02e-06	0.0019551	21.2505	21.5076
IL-24	rs145295031	A	T	0.3063	0.014	0.0647	2.2e-06	0.00198173	22.4083	21.5076
IL-24	rs145450029	T	G	-0.2153	0.0246	0.0484	8.65e-06	0.00167639	19.7844	21.5076
IL-24	rs145660089	T	C	0.2004	0.0274	0.0446	7.01e-06	0.00171109	20.1861	21.5076
IL-24	rs145891540	T	G	0.1913	0.0315	0.0422	5.81e-06	0.0017426	20.5462	21.5076
IL-24	rs167018	A	G	0.0657	0.4443	0.0136	1.36e-06	0.00205447	23.3333	21.5076
IL-24	rs2165910	A	G	0.0674	0.7371	0.015	7.01e-06	0.00171273	20.1866	21.5076
IL-24	rs61997688	T	C	-0.0757	0.8019	0.017	8.47e-06	0.00168156	19.8253	21.5076
IL-24	rs73169406	A	G	0.111	0.1327	0.0207	8.22e-08	0.00252992	28.7494	21.5076
IL-24	rs7401175	A	T	0.0892	0.2392	0.0195	4.78e-06	0.00262744	20.9195	21.5076
IL-2RB	rs115890206	A	G	0.232	0.9786	0.0502	3.81e-06	0.00204889	21.3543	21.3207
IL-2RB	rs116007066	A	G	-0.2101	0.025	0.0441	1.9e-06	0.00219985	22.6929	21.3207
IL-2RB	rs116068903	T	C	0.2831	0.0151	0.0636	8.54e-06	0.00188885	19.8099	21.3207
IL-2RB	rs11630708	T	C	-0.2102	0.9766	0.0443	2.09e-06	0.00190629	22.5105	21.3207
IL-2RB	rs116381951	T	C	0.2794	0.9817	0.063	9.21e-06	0.00196633	19.6646	21.3207
IL-2RB	rs117538197	T	C	0.1213	0.0695	0.0261	3.36e-06	0.00183114	21.5957	21.3207
IL-2RB	rs13001788	T	C	0.2769	0.9745	0.0557	6.65e-07	0.00298917	24.7076	21.3207
IL-2RB	rs147955591	A	C	-0.0739	0.2186	0.0166	8.52e-06	0.00174401	19.8151	21.3207
IL-2RB	rs17549820	T	C	0.0631	0.5622	0.0129	1e-06	0.00202511	23.9224	21.3207
IL-2RB	rs55757846	A	G	-0.1021	0.8947	0.0231	9.87e-06	0.00171915	19.5322	21.3207
IL-2RB	rs55987136	T	C	-0.1967	0.9753	0.0443	8.99e-06	0.00167068	19.7119	21.3207
IL-2RB	rs56353341	T	C	-0.0984	0.7599	0.021	2.79e-06	0.00275656	21.9504	21.3207
IL-2RB	rs71476282	T	C	-0.1842	0.0363	0.0412	7.79e-06	0.00175895	19.9852	21.3207
IL-2RB	rs9921181	A	G	-0.0606	0.4465	0.0128	2.2e-06	0.00189816	22.4105	21.3207
IL-33	rs10415966	A	C	-0.1184	0.1177	0.0233	3.74e-07	0.00250534	25.8171	21.1232
IL-33	rs10941408	T	C	-0.0666	0.2923	0.0148	6.8e-06	0.00178175	20.2464	21.1232
IL-33	rs112495884	A	G	0.3432	0.0112	0.0748	4.47e-06	0.00193509	21.048	21.1232
IL-33	rs17149396	C	G	0.1833	0.0307	0.04	4.59e-06	0.0017781	20.9957	21.1232
IL-33	rs60781061	A	G	0.1773	0.9431	0.0398	8.4e-06	0.00213736	19.8407	21.1232
IL-33	rs62556318	C	G	0.1308	0.9172	0.0277	2.34e-06	0.00196155	22.2936	21.1232
IL-33	rs66755903	A	G	-0.0752	0.2321	0.0162	3.45e-06	0.00189573	21.5441	21.1232
IL-33	rs75671803	A	G	0.2055	0.9763	0.0451	5.2e-06	0.00175864	20.7585	21.1232
IL-33	rs77248338	T	G	0.2314	0.9759	0.0518	7.93e-06	0.00190218	19.9519	21.1232
IL-33	rs7742625	C	G	0.0691	0.6997	0.0148	3.03e-06	0.00191776	21.795	21.1232
IL-33	rs77792454	T	C	-0.1166	0.1064	0.0255	4.82e-06	0.00236574	20.9035	21.1232
IL-33	rs78103000	T	C	-0.0889	0.8647	0.0201	9.74e-06	0.00172131	19.5585	21.1232
IL-33	rs79417946	T	C	-0.1259	0.0665	0.0285	9.98e-06	0.00171716	19.5113	21.1232
IL-4	rs116963481	A	G	0.2805	0.9846	0.0592	2.16e-06	0.00190008	22.4465	21.6891
IL-4	rs12900168	A	G	0.0716	0.4842	0.0152	2.47e-06	0.00211462	22.1848	21.6891
IL-4	rs2766594	A	G	0.085	0.5892	0.0179	2.05e-06	0.00283084	22.5436	21.6891
IL-4	rs4876407	T	G	-0.1391	0.9451	0.0299	3.28e-06	0.00183263	21.6391	21.6891
IL-4	rs61984458	T	C	-0.1955	0.0285	0.043	5.45e-06	0.0018187	20.6671	21.6891
IL-4	rs6552795	T	G	0.0753	0.482	0.0157	1.62e-06	0.00283187	22.9976	21.6891
IL-4	rs71552590	T	C	0.0782	0.6589	0.0173	6.18e-06	0.00256579	20.4273	21.6891
IL-4	rs75610895	T	C	-0.2354	0.0253	0.045	1.68e-07	0.00231621	27.3599	21.6891
IL-4	rs76678067	T	G	0.1045	0.9046	0.0231	6.07e-06	0.00180062	20.4612	21.6891
IL-4	rs79359966	A	C	-0.1552	0.9596	0.0345	6.84e-06	0.00171569	20.2335	21.6891
IL-4	rs802281	T	G	-0.1305	0.9368	0.0294	9.05e-06	0.00166892	19.6994	21.6891
IL-5	rs112289272	T	C	-0.213	0.9743	0.0471	6.12e-06	0.00187188	20.4474	21.3616
IL-5	rs114829303	T	C	0.1661	0.0436	0.0361	4.2e-06	0.00186273	21.1665	21.3616
IL-5	rs12592185	T	C	0.0838	0.8068	0.0173	1.27e-06	0.00206411	23.4595	21.3616
IL-5	rs144124166	T	G	0.211	0.0271	0.0465	5.69e-06	0.00174661	20.5866	21.3616
IL-5	rs2212484	T	G	-0.0732	0.2044	0.0162	6.23e-06	0.00172844	20.4135	21.3616
IL-5	rs34639000	A	G	0.0765	0.7289	0.0147	1.95e-07	0.00229511	27.0779	21.3616
IL-5	rs41264833	A	G	-0.2117	0.0254	0.0468	6.08e-06	0.00173254	20.4586	21.3616
IL-5	rs4815018	A	G	0.0615	0.363	0.0139	9.67e-06	0.00172268	19.5724	21.3616
IL-5	rs706716	T	C	-0.0708	0.2459	0.0158	7.43e-06	0.00176692	20.0759	21.3616
IL-5	rs72873944	T	C	-0.1649	0.9609	0.0368	7.43e-06	0.00169988	20.0758	21.3616
IL-6	rs12433894	C	G	0.063	0.2257	0.0139	5.83e-06	0.00139303	20.5396	21.8157
IL-6	rs17486819	T	G	0.0975	0.9152	0.0211	3.82e-06	0.0014466	21.3494	21.8157
IL-6	rs185969953	T	G	-0.3427	0.0105	0.0682	5.04e-07	0.00194841	25.246	21.8157
IL-6	rs187416244	T	C	-0.2244	0.0182	0.0469	1.71e-06	0.00155217	22.8897	21.8157
IL-6	rs79254378	A	C	0.1173	0.0664	0.0262	7.57e-06	0.00140023	20.0416	21.8157
IL-7	rs10734292	A	G	0.1208	0.067	0.0267	6.06e-06	0.00173524	20.4662	21.7614
IL-7	rs11171132	T	C	-0.0724	0.8342	0.0163	8.92e-06	0.0013789	19.7261	21.7614
IL-7	rs12217463	T	C	-0.1374	0.9572	0.031	9.33e-06	0.00133135	19.6422	21.7614
IL-7	rs12321566	A	G	0.0698	0.237	0.0139	5.12e-07	0.00176187	25.2128	21.7614
IL-7	rs12699881	A	G	0.068	0.2517	0.0138	8.33e-07	0.00169649	24.2772	21.7614
IL-7	rs202212924	A	G	-0.0713	0.2092	0.0159	7.32e-06	0.00164528	20.1054	21.7614
IL-7	rs62338232	A	G	-0.0813	0.1357	0.018	6.28e-06	0.00142576	20.3974	21.7614
IL-7	rs62387962	T	G	-0.078	0.1347	0.0176	9.34e-06	0.00137276	19.6383	21.7614
IL-7	rs74131483	A	G	0.1372	0.9451	0.0274	5.52e-07	0.00189016	25.0693	21.7614
IL-7	rs76213792	T	G	-0.2791	0.0113	0.0616	5.87e-06	0.00143471	20.5257	21.7614
IL-7	rs77336315	A	C	0.2512	0.9836	0.0531	2.24e-06	0.00161896	22.3762	21.7614
IL-7	rs78939185	C	G	0.2134	0.0211	0.0481	9.14e-06	0.00166883	19.68	21.7614
IL-7	rs79072837	T	C	-0.136	0.0497	0.028	1.19e-06	0.00160068	23.5886	21.7614
IL-8	rs12188297	A	T	-0.0755	0.2006	0.0147	2.81e-07	0.00178643	26.3755	22.5146
IL-8	rs12217463	T	C	-0.1365	0.9559	0.0308	9.34e-06	0.00133036	19.6383	22.5146
IL-8	rs141979722	T	C	0.2829	0.0146	0.0608	3.27e-06	0.00185191	21.6463	22.5146
IL-8	rs1516478	T	C	0.1479	0.0386	0.0322	4.37e-06	0.00142915	21.0943	22.5146
IL-8	rs2466352	C	G	-0.0957	0.9125	0.0212	6.36e-06	0.00138149	20.3748	22.5146
IL-8	rs34519991	T	C	0.0555	0.5073	0.012	3.75e-06	0.00149403	21.3876	22.5146
IL-8	rs4769882	T	C	-0.1103	0.94	0.0249	9.44e-06	0.00132911	19.6197	22.5146
IL-8	rs6585420	T	C	0.1545	0.9598	0.0325	2e-06	0.00153042	22.596	22.5146
IL-8	rs7216538	A	G	-0.1324	0.0541	0.0279	2.08e-06	0.00164445	22.5167	22.5146
IL-8	rs76149515	T	C	-0.1546	0.9689	0.0348	8.89e-06	0.00133706	19.7334	22.5146
IL-8	rs906401	T	C	0.0941	0.9034	0.02	2.54e-06	0.0015007	22.134	22.5146
LAP TGF-beta-1	rs1800472	A	G	-0.4623	0.0345	0.0335	2.55e-43	0.0127586	190.414	36.1429
LAP TGF-beta-1	rs201799031	C	G	0.1918	0.9725	0.0427	7.06e-06	0.00171273	20.1729	36.1429
LAP TGF-beta-1	rs2281119	T	C	-0.0873	0.1204	0.019	4.33e-06	0.00147581	21.1087	36.1429
LAP TGF-beta-1	rs2525703	T	C	0.0668	0.1815	0.0151	9.7e-06	0.00132747	19.5677	36.1429
LAP TGF-beta-1	rs34992551	T	C	-0.0931	0.1103	0.0199	2.89e-06	0.0014833	21.8844	36.1429
LAP TGF-beta-1	rs4911055	T	C	-0.0607	0.6556	0.0137	9.39e-06	0.00166325	19.6274	36.1429
LAP TGF-beta-1	rs56025355	T	C	0.3006	0.0106	0.0666	6.38e-06	0.00156846	20.3687	36.1429
LAP TGF-beta-1	rs58801460	A	G	0.0964	0.081	0.0216	8.08e-06	0.00134983	19.9153	36.1429
LAP TGF-beta-1	rs7247630	T	C	0.1378	0.0525	0.0271	3.68e-07	0.00175237	25.8524	36.1429
LAP TGF-beta-1	rs73045256	A	G	-0.1921	0.9378	0.0276	3.4e-12	0.00337905	48.4368	36.1429
LAP TGF-beta-1	rs734515	A	G	-0.0594	0.7486	0.0133	7.96e-06	0.0013537	19.9439	36.1429
LAP TGF-beta-1	rs7570818	A	G	-0.0849	0.8857	0.0183	3.5e-06	0.00145917	21.5206	36.1429
LIF	rs111417524	T	C	0.3026	0.0139	0.0674	7.14e-06	0.00188008	20.1529	21.26
LIF	rs11608349	A	T	-0.3084	0.0168	0.0661	3.08e-06	0.00231979	21.7637	21.26
LIF	rs116794364	C	G	-0.3015	0.9851	0.0631	1.77e-06	0.00209823	22.8263	21.26
LIF	rs117844161	A	G	0.1842	0.9695	0.0408	6.34e-06	0.00172713	20.3791	21.26
LIF	rs11883375	A	G	-0.1011	0.1385	0.0197	2.87e-07	0.00223153	26.3327	21.26
LIF	rs12595568	T	G	-0.0652	0.2544	0.0146	7.98e-06	0.00168837	19.9396	21.26
LIF	rs13105239	A	C	0.0575	0.5333	0.013	9.73e-06	0.00165996	19.5603	21.26
LIF	rs13264315	A	T	0.0757	0.6575	0.0158	1.66e-06	0.00242066	22.9502	21.26
LIF	rs145344087	C	G	0.2548	0.021	0.0556	4.59e-06	0.00203858	20.9974	21.26
LIF	rs147461732	A	G	0.2606	0.0179	0.0583	7.82e-06	0.0017581	19.9772	21.26
LIF	rs150843753	T	G	0.1742	0.9676	0.0385	6.05e-06	0.00173505	20.4692	21.26
LIF	rs332426	A	G	0.112	0.0899	0.0238	2.53e-06	0.00187495	22.1416	21.26
LIF	rs4699986	T	G	0.0629	0.6927	0.0139	6.03e-06	0.00173353	20.4738	21.26
LIF	rs62213023	T	C	-0.1676	0.0399	0.0374	7.42e-06	0.00176698	20.0784	21.26
LIF	rs7225483	T	G	0.0671	0.486	0.0143	2.7e-06	0.00223055	22.0133	21.26
LIF	rs80092539	A	T	0.0993	0.8758	0.0213	3.13e-06	0.00191207	21.7301	21.26
LIF-R	rs115938660	T	C	-0.2181	0.0215	0.0467	3.01e-06	0.00184968	21.8074	23.4547
LIF-R	rs117117000	A	G	0.1586	0.961	0.0333	1.91e-06	0.00192128	22.6801	23.4547
LIF-R	rs1275374	A	G	-0.0611	0.4056	0.0137	8.2e-06	0.00175154	19.8868	23.4547
LIF-R	rs147006060	A	G	-0.2602	0.0179	0.0566	4.28e-06	0.0017916	21.1304	23.4547
LIF-R	rs41307428	T	C	0.2027	0.067	0.0299	1.21e-11	0.00388821	45.9506	23.4547
LIF-R	rs452976	T	C	0.0692	0.8025	0.0153	6.1e-06	0.001735	20.4529	23.4547
LIF-R	rs62258077	T	C	-0.063	0.6603	0.013	1.26e-06	0.00199272	23.4812	23.4547
LIF-R	rs6671847	A	G	-0.0604	0.4812	0.0135	7.67e-06	0.00176271	20.0138	23.4547
LIF-R	rs72837682	T	C	-0.08	0.7807	0.0172	3.3e-06	0.00190474	21.6295	23.4547
LIF-R	rs778016	A	G	-0.0681	0.2875	0.0145	2.65e-06	0.0022269	22.0531	23.4547
LIF-R	rs9313148	C	G	-0.0824	0.1414	0.0173	1.91e-06	0.00192261	22.6824	23.4547
CCL8	rs117265389	C	G	0.1734	0.0256	0.0377	4.24e-06	0.00143384	21.1522	37.881
CCL8	rs12075	A	G	0.1694	0.5552	0.0113	8.39e-51	0.0150277	224.704	37.881
CCL8	rs12367122	A	G	0.0739	0.1756	0.0159	3.35e-06	0.00151004	21.599	37.881
CCL8	rs142018247	T	C	0.1966	0.02	0.0442	8.67e-06	0.0013417	19.7817	37.881
CCL8	rs146186562	T	G	-0.2293	0.9789	0.0497	3.96e-06	0.00148788	21.2831	37.881
CCL8	rs149604038	C	G	-0.2813	0.9851	0.0556	4.21e-07	0.00185169	25.5933	37.881
CCL8	rs1788443	T	C	-0.0537	0.5055	0.0119	6.4e-06	0.00142349	20.3608	37.881
CCL8	rs181998213	T	C	0.3723	0.9872	0.0695	8.47e-08	0.00200477	28.6917	37.881
CCL8	rs34292320	T	C	-0.0684	0.2742	0.0134	3.32e-07	0.00182067	26.052	37.881
CCL8	rs74794857	T	C	0.0614	0.4123	0.0139	1e-05	0.00165646	19.5089	37.881
CCL8	rs7619350	A	G	0.0986	0.118	0.0201	9.32e-07	0.00204136	24.0596	37.881
CCL8	rs9811380	A	G	-0.0584	0.7146	0.0131	8.27e-06	0.00138941	19.8711	37.881
CCL2	rs11861137	T	C	-0.0537	0.3884	0.0121	9.08e-06	0.00133544	19.6933	197.287
CCL2	rs12075	A	G	-0.0973	0.5553	0.0116	4.95e-17	0.0047528	70.3478	197.287
CCL2	rs12326052	T	C	-0.1199	0.9372	0.0267	7.1e-06	0.00140939	20.163	197.287
CCL2	rs12451323	T	C	1.0249	0.8839	0.0174	1e-200	0.195381	3469	197.287
CCL2	rs138884871	T	C	0.2198	0.0188	0.0473	3.37e-06	0.00157694	21.5908	197.287
CCL2	rs141574903	A	C	-0.2158	0.981	0.0487	9.37e-06	0.00137672	19.6329	197.287
CCL2	rs142168130	A	G	0.2289	0.0176	0.0502	5.12e-06	0.00145305	20.7885	197.287
CCL2	rs144618566	T	C	0.5171	0.0169	0.0538	7.15e-22	0.00664931	92.368	197.287
CCL2	rs145066788	T	C	-0.3035	0.0089	0.0685	9.39e-06	0.00142039	19.6279	197.287
CCL2	rs145516279	A	G	0.2225	0.979	0.048	3.56e-06	0.0015016	21.4841	197.287
CCL2	rs181726805	A	G	-0.2479	0.9838	0.0536	3.75e-06	0.00144949	21.3877	197.287
CCL2	rs41274294	T	C	0.8816	0.9682	0.0356	2.19e-135	0.039964	613.175	197.287
CCL2	rs55653410	A	T	-0.1736	0.042	0.0333	1.86e-07	0.00189852	27.1738	197.287
CCL2	rs62062305	T	G	0.0817	0.8553	0.0168	1.16e-06	0.00165248	23.6464	197.287
CCL2	rs6685547	A	G	0.1462	0.0505	0.0289	4.22e-07	0.00192932	25.5878	197.287
CCL2	rs72827004	C	G	0.2617	0.0456	0.0317	1.51e-16	0.00460617	68.1444	197.287
CCL2	rs7538845	C	G	0.0566	0.6032	0.0122	3.5e-06	0.00150414	21.5205	197.287
CCL2	rs75580960	T	C	-0.0904	0.8703	0.0188	1.52e-06	0.00174542	23.1183	197.287
CCL2	rs78743764	A	C	-0.2226	0.019	0.048	3.53e-06	0.00157239	21.5033	197.287
CCL2	rs79097546	T	C	-0.258	0.9864	0.0569	5.78e-06	0.0014408	20.5567	197.287
CCL2	rs79567569	A	C	-0.3284	0.9877	0.0669	9.16e-07	0.00179689	24.0929	197.287
CCL2	rs79965992	A	G	0.1092	0.0823	0.0233	2.78e-06	0.0017063	21.9617	197.287
CCL2	rs80131163	A	G	0.1962	0.9686	0.0399	8.77e-07	0.00163884	24.1765	197.287
CCL7	rs116170440	A	G	-0.257	0.0167	0.0579	9.05e-06	0.00181289	19.6983	30.5685
CCL7	rs117550373	T	G	-0.1405	0.0501	0.0314	7.66e-06	0.00169931	20.0179	30.5685
CCL7	rs12075	A	G	-0.0899	0.5624	0.013	4.67e-12	0.00404322	47.8144	30.5685
CCL7	rs12661848	T	G	0.0655	0.5602	0.0147	8.36e-06	0.00200366	19.85	30.5685
CCL7	rs139796674	A	G	0.2334	0.0249	0.0492	2.1e-06	0.00198147	22.5006	30.5685
CCL7	rs143052555	T	C	0.1051	0.8213	0.0233	6.46e-06	0.00236387	20.3419	30.5685
CCL7	rs147793446	A	G	0.1941	0.0345	0.0413	2.6e-06	0.0018731	22.084	30.5685
CCL7	rs148859911	A	G	0.1507	0.05	0.0328	4.34e-06	0.00179014	21.106	30.5685
CCL7	rs16947053	A	G	0.2264	0.9779	0.0487	3.34e-06	0.00183081	21.6083	30.5685
CCL7	rs182239847	T	G	-0.1716	0.9096	0.0359	1.75e-06	0.00241117	22.843	30.5685
CCL7	rs200447680	A	C	0.1863	0.9612	0.041	5.52e-06	0.00201324	20.643	30.5685
CCL7	rs2228467	T	C	-0.3169	0.9268	0.0252	2.88e-36	0.0132445	158.114	30.5685
CCL7	rs28439856	A	G	0.1646	0.9169	0.0339	1.2e-06	0.0029593	23.5695	30.5685
CCL7	rs28571854	T	C	-0.1098	0.0785	0.0247	8.78e-06	0.00167541	19.7577	30.5685
CCL7	rs4146770	T	C	-0.0933	0.7978	0.0165	1.56e-08	0.0027115	31.9684	30.5685
CCL7	rs7213460	A	G	0.0942	0.4161	0.0132	9.58e-13	0.00430462	50.919	30.5685
CCL7	rs72689930	T	G	0.1624	0.9529	0.0363	7.68e-06	0.00169577	20.0118	30.5685
CCL7	rs72939501	A	G	-0.1014	0.1082	0.0226	7.23e-06	0.00177283	20.1272	30.5685
CCL7	rs74157668	T	C	0.1574	0.0404	0.0343	4.46e-06	0.00178428	21.0546	30.5685
CCL7	rs78848134	T	C	0.2441	0.0198	0.0514	2.04e-06	0.00199259	22.5493	30.5685
CCL7	rs8129542	A	T	-0.1022	0.1218	0.0228	7.38e-06	0.00195241	20.0885	30.5685
CCL13	rs115511138	A	G	0.1956	0.9694	0.042	3.21e-06	0.00155302	21.6859	56.2467
CCL13	rs12075	A	G	0.189	0.5553	0.0114	9.89e-62	0.0183145	274.824	56.2467
CCL13	rs144118870	A	G	0.1749	0.963	0.0368	2.01e-06	0.00153062	22.5853	56.2467
CCL13	rs144982290	T	C	0.2271	0.025	0.05	5.57e-06	0.00149257	20.6268	56.2467
CCL13	rs1995234	A	T	-0.058	0.4227	0.0129	6.92e-06	0.00162708	20.2119	56.2467
CCL13	rs2721961	T	G	-0.1201	0.7293	0.0133	1.72e-19	0.00567466	81.5308	56.2467
CCL13	rs3136676	A	G	0.3903	0.9384	0.0251	1.6e-54	0.0161523	241.763	56.2467
CCL13	rs34202150	T	C	0.08	0.8698	0.0181	9.88e-06	0.00136539	19.5327	56.2467
CCL13	rs438824	A	G	-0.0548	0.4985	0.0121	5.93e-06	0.00143359	20.5083	56.2467
CCL13	rs55842014	A	G	-0.0638	0.3598	0.0131	1.11e-06	0.00190857	23.7153	56.2467
CCL13	rs62201455	A	C	-0.2136	0.9807	0.0451	2.18e-06	0.00152132	22.428	56.2467
CCL13	rs62336911	T	C	0.1569	0.0417	0.0332	2.29e-06	0.0015607	22.331	56.2467
CCL13	rs72832833	A	G	-0.0635	0.7811	0.0143	8.97e-06	0.00133652	19.7159	56.2467
CCL13	rs74794857	T	C	0.0674	0.4123	0.0139	1.24e-06	0.00199533	23.508	56.2467
CCL13	rs7612912	T	C	0.1281	0.6276	0.012	1.33e-26	0.00768519	113.94	56.2467
CCL13	rs847767	A	G	0.077	0.8533	0.0168	4.58e-06	0.00142381	21.0041	56.2467
CCL13	rs926646	T	C	0.1432	0.9545	0.0304	2.47e-06	0.00150392	22.186	56.2467
MIP-1 alpha	rs2853926	A	G	-0.0608	0.7392	0.0133	4.84e-06	0.00141548	20.8951	23.9846
MIP-1 alpha	rs4861445	A	G	0.0588	0.3744	0.013	6.09e-06	0.0014291	20.4554	23.9846
MIP-1 alpha	rs56675286	A	C	-0.1806	0.0383	0.0325	2.75e-08	0.00209013	30.8752	23.9846
MIP-1 alpha	rs5743604	A	G	-0.0736	0.7503	0.0135	4.98e-08	0.00201282	29.7187	23.9846
MIP-1 alpha	rs7537266	T	C	0.0615	0.2426	0.0137	7.15e-06	0.00140781	20.1488	23.9846
MIP-1 alpha	rs78871521	T	C	0.1812	0.0304	0.0371	1.04e-06	0.00179764	23.8508	23.9846
MIP-1 alpha	rs7917198	T	G	-0.0706	0.8397	0.0159	8.99e-06	0.0013366	19.7132	23.9846
MMP-1	rs116889819	A	G	-0.176	0.0455	0.03	4.45e-09	0.00232892	34.4131	27.7155
MMP-1	rs12122036	A	T	-0.1077	0.0741	0.024	7.21e-06	0.00140664	20.1348	27.7155
MMP-1	rs12141791	A	G	0.0859	0.6981	0.013	3.9e-11	0.00304481	43.6555	27.7155
MMP-1	rs12367368	T	G	0.0861	0.1146	0.0186	3.67e-06	0.00145122	21.425	27.7155
MMP-1	rs12380451	T	C	-0.0593	0.7098	0.0133	8.25e-06	0.00138863	19.8767	27.7155
MMP-1	rs141782294	A	G	0.3767	0.9777	0.0445	2.56e-17	0.00484096	71.6493	27.7155
MMP-1	rs148908824	A	G	-0.2306	0.0214	0.0517	8.18e-06	0.00153569	19.8916	27.7155
MMP-1	rs149819211	A	G	-0.1601	0.0417	0.0351	5.08e-06	0.0014091	20.8022	27.7155
MMP-1	rs188626385	T	C	-0.2509	0.0177	0.053	2.2e-06	0.00172954	22.4069	27.7155
MMP-1	rs2229629	A	G	-0.3153	0.0135	0.0673	2.8e-06	0.00201203	21.9451	27.7155
MMP-1	rs6717478	A	T	0.1548	0.966	0.0338	4.65e-06	0.00142081	20.9725	27.7155
MMP-1	rs7219205	A	G	0.0569	0.5023	0.0121	2.57e-06	0.00154443	22.1102	27.7155
MMP-1	rs77095316	T	G	-0.1416	0.0705	0.0238	2.69e-09	0.00239506	35.3927	27.7155
MMP-1	rs873675	T	C	0.1234	0.0684	0.0234	1.34e-07	0.00188288	27.8061	27.7155
MMP-1	rs9524612	T	C	-0.072	0.177	0.0162	8.81e-06	0.00137981	19.7503	27.7155
MMP-10	rs11225354	T	C	0.2957	0.879	0.0181	5.38e-60	0.0183273	266.861	73.5822
MMP-10	rs112966738	T	C	0.2201	0.9801	0.0486	5.93e-06	0.00143262	20.5072	73.5822
MMP-10	rs113958571	A	G	-0.2315	0.0188	0.0503	4.18e-06	0.00147948	21.179	73.5822
MMP-10	rs11771706	A	C	0.2157	0.9813	0.0482	7.64e-06	0.00135644	20.0238	73.5822
MMP-10	rs139747874	T	C	-0.2523	0.9867	0.0567	8.6e-06	0.00147303	19.7972	73.5822
MMP-10	rs142915220	A	G	-0.3256	0.9794	0.0494	4.37e-11	0.00313609	43.4362	73.5822
MMP-10	rs17099622	A	G	-0.2064	0.9296	0.0233	8.12e-19	0.00545903	78.4597	73.5822
MMP-10	rs17860955	T	C	1.1371	0.983	0.047	2.6e-129	0.0394393	585.249	73.5822
MMP-10	rs192820441	A	G	0.2701	0.9874	0.0603	7.49e-06	0.00149573	20.0609	73.5822
MMP-10	rs34387740	A	G	0.0845	0.1751	0.019	8.69e-06	0.00174038	19.7756	73.5822
MMP-10	rs3742926	T	C	-0.0912	0.0978	0.0196	3.27e-06	0.00146631	21.648	73.5822
MMP-10	rs516316	C	G	0.1003	0.4452	0.0117	1.01e-17	0.00496037	73.4804	73.5822
MMP-10	rs55804377	A	G	-0.2185	0.0185	0.0469	3.18e-06	0.00147025	21.7019	73.5822
MMP-10	rs55942631	T	G	0.1032	0.9147	0.023	7.22e-06	0.0014063	20.13	73.5822
MMP-10	rs72699188	C	G	-0.0931	0.8507	0.0166	2.04e-08	0.00212884	31.4503	73.5822
MMP-10	rs7683424	A	G	0.054	0.4046	0.0121	8.09e-06	0.00139123	19.9139	73.5822
MMP-10	rs7966257	C	G	-0.0819	0.1335	0.0178	4.2e-06	0.00147877	21.1674	73.5822
NRTN	rs11766761	T	C	0.0729	0.8184	0.0165	9.95e-06	0.00165391	19.517	21.9164
NRTN	rs143131035	T	C	-0.4361	0.0118	0.0867	4.91e-07	0.00332454	25.2941	21.9164
NRTN	rs182274799	A	G	0.1565	0.0646	0.031	4.46e-07	0.00268658	25.4808	21.9164
NRTN	rs48221	T	C	-0.0596	0.3995	0.0134	8.68e-06	0.00167595	19.7792	21.9164
NRTN	rs61589891	A	G	-0.1563	0.0545	0.0348	7.08e-06	0.00223118	20.168	21.9164
NRTN	rs62120726	A	G	0.0786	0.8077	0.0172	4.88e-06	0.00183764	20.8791	21.9164
NRTN	rs75066660	A	G	0.2148	0.0197	0.0476	6.4e-06	0.00172436	20.3601	21.9164
NRTN	rs76777800	T	C	0.3387	0.0176	0.0738	4.44e-06	0.00302538	21.0568	21.9164
NRTN	rs7712604	C	G	-0.0879	0.6738	0.0176	5.9e-07	0.00289635	24.9374	21.9164
NRTN	rs77216559	T	C	0.1667	0.958	0.034	9.44e-07	0.0020346	24.0348	21.9164
NRTN	rs8033310	T	C	0.1332	0.9133	0.0286	3.2e-06	0.00190862	21.687	21.9164
NT-3	rs1017982	A	G	0.0623	0.2606	0.014	8.59e-06	0.00138326	19.7997	21.3834
NT-3	rs10780690	T	G	0.0557	0.5265	0.012	3.46e-06	0.0015048	21.5421	21.3834
NT-3	rs11225042	A	C	-0.0973	0.8737	0.0203	1.64e-06	0.00184752	22.9701	21.3834
NT-3	rs112418830	T	C	0.1366	0.0567	0.0263	2.06e-07	0.00188346	26.973	21.3834
NT-3	rs116906009	T	C	-0.1839	0.9745	0.041	7.28e-06	0.00136423	20.1158	21.3834
NT-3	rs11756802	A	T	-0.1414	0.0444	0.0319	9.31e-06	0.00137248	19.6452	21.3834
NT-3	rs145686993	C	G	-0.2464	0.0161	0.0539	4.84e-06	0.00146366	20.895	21.3834
NT-3	rs146532158	T	C	-0.1859	0.0249	0.0386	1.46e-06	0.00157099	23.1913	21.3834
NT-3	rs17537796	A	C	-0.2571	0.9866	0.0553	3.33e-06	0.00151412	21.6119	21.3834
NT-3	rs185208766	T	C	0.3291	0.0142	0.0722	5.16e-06	0.00209576	20.7727	21.3834
NT-3	rs255889	A	G	-0.0937	0.9203	0.0212	9.88e-06	0.00132434	19.5321	21.3834
NT-3	rs2846299	A	G	0.0582	0.3022	0.0125	3.22e-06	0.00147045	21.6754	21.3834
NT-3	rs5751454	T	C	0.1823	0.0287	0.0398	4.64e-06	0.00153128	20.977	21.3834
NT-3	rs58399805	A	T	0.1106	0.0799	0.022	4.98e-07	0.00171203	25.27	21.3834
NT-3	rs7250584	T	C	-0.117	0.0529	0.026	6.8e-06	0.00137165	20.2473	21.3834
NT-3	rs73166403	T	C	-0.092	0.1114	0.02	4.22e-06	0.00147795	21.157	21.3834
NT-3	rs77065501	T	C	0.326	0.0135	0.0721	6.14e-06	0.00189745	20.4401	21.3834
NT-3	rs77109322	T	C	0.1398	0.0423	0.0313	7.95e-06	0.00135121	19.9465	21.3834
NT-3	rs79759094	A	G	-0.1163	0.0638	0.0251	3.6e-06	0.00145558	21.4661	21.3834
NT-3	rs871910	T	C	-0.0632	0.2256	0.0141	7.39e-06	0.00140337	20.0879	21.3834
OPG	rs1230164	C	G	-0.0671	0.7288	0.0129	1.98e-07	0.00189044	27.0523	42.3095
OPG	rs138408096	A	G	-0.2007	0.0206	0.0423	2.09e-06	0.00152691	22.5089	42.3095
OPG	rs138557324	T	C	-0.2253	0.0196	0.0473	1.91e-06	0.00158574	22.685	42.3095
OPG	rs1437633	A	C	-0.079	0.2072	0.0147	7.69e-08	0.00224237	28.877	42.3095
OPG	rs144471361	T	C	0.3067	0.0154	0.0628	1.04e-06	0.00196001	23.8472	42.3095
OPG	rs17600346	T	C	-0.1569	0.9631	0.0299	1.54e-07	0.00186679	27.5324	42.3095
OPG	rs2247769	T	C	-0.1705	0.5577	0.0114	1.42e-50	0.0154174	223.655	42.3095
OPG	rs28454196	C	G	-0.2242	0.9758	0.0486	3.97e-06	0.00148755	21.2783	42.3095
OPG	rs376613127	A	G	-0.2692	0.0133	0.0568	2.14e-06	0.00170473	22.4588	42.3095
OPG	rs61968587	A	G	-0.2671	0.9843	0.0567	2.47e-06	0.00160571	22.188	42.3095
OPG	rs6985207	A	C	0.0522	0.5556	0.0114	4.67e-06	0.0014656	20.9638	42.3095
OPG	rs704	A	G	-0.1404	0.4726	0.0111	1.14e-36	0.0107425	159.967	42.3095
OPG	rs74111611	T	C	-0.1471	0.9603	0.0298	7.96e-07	0.00165125	24.3632	42.3095
OPG	rs74627924	A	G	-0.0827	0.8883	0.0183	6.21e-06	0.00138642	20.4197	42.3095
OPG	rs7703177	T	C	0.053	0.5883	0.0117	5.9e-06	0.00143442	20.5173	42.3095
OPG	rs928835	A	T	0.1047	0.934	0.0237	9.97e-06	0.00132435	19.5136	42.3095
OPG	rs9946923	T	C	0.172	0.9707	0.0376	4.77e-06	0.00157919	20.9226	42.3095
OSM	rs116928468	A	G	-0.2566	0.019	0.0536	1.69e-06	0.0019434	22.9145	22.5969
OSM	rs200034863	A	G	0.3067	0.9871	0.0678	6.08e-06	0.00181193	20.4593	22.5969
OSM	rs2285179	A	G	-0.0663	0.5586	0.0122	5.5e-08	0.00206271	29.5289	22.5969
OSM	rs4598859	A	G	-0.0534	0.494	0.0118	6.03e-06	0.00138868	20.4767	22.5969
OSM	rs4818145	A	G	0.0619	0.7439	0.0138	7.27e-06	0.00140618	20.117	22.5969
OSM	rs61897429	A	G	-0.0847	0.139	0.017	6.28e-07	0.00168185	24.8205	22.5969
OSM	rs6932879	T	C	-0.162	0.0307	0.0356	5.35e-06	0.00140403	20.7048	22.5969
OSM	rs76036744	T	C	0.1893	0.9776	0.0419	6.25e-06	0.00143053	20.4086	22.5969
OSM	rs7714366	A	G	0.0619	0.7535	0.0137	6.24e-06	0.00138362	20.4118	22.5969
OSM	rs80303768	A	G	-0.152	0.0371	0.0327	3.35e-06	0.00146551	21.6039	22.5969
OSM	rs9264931	T	C	-0.1048	0.8812	0.0191	4.09e-08	0.00203887	30.1021	22.5969
PD-L1	rs11750804	T	C	-0.0742	0.8494	0.0164	6.06e-06	0.00138842	20.4673	22.2882
PD-L1	rs12539643	C	G	0.1913	0.966	0.0407	2.6e-06	0.0019449	22.0884	22.2882
PD-L1	rs146328951	A	G	-0.4926	0.0079	0.0993	7.02e-07	0.00262393	24.6035	22.2882
PD-L1	rs181758547	T	C	-0.3071	0.0116	0.069	8.56e-06	0.00165948	19.8056	22.2882
PD-L1	rs2019137	A	G	-0.0507	0.4683	0.0114	8.69e-06	0.00134052	19.7764	22.2882
PD-L1	rs60830384	A	T	0.1138	0.916	0.0213	9.16e-08	0.00193569	28.5408	22.2882
PD-L1	rs72823987	A	G	-0.1005	0.9271	0.0223	6.58e-06	0.0013764	20.3078	22.2882
PD-L1	rs73072534	T	C	-0.1306	0.0469	0.0294	8.91e-06	0.00137918	19.7302	22.2882
PD-L1	rs79045618	A	G	0.1619	0.0521	0.0324	5.83e-07	0.0023251	24.9645	22.2882
SCF	rs10894669	A	C	-0.0606	0.3129	0.0129	2.63e-06	0.00149543	22.0651	43.0869
SCF	rs11126305	A	G	-0.0567	0.4624	0.0116	1.02e-06	0.00162068	23.8886	43.0869
SCF	rs11196977	A	C	0.1658	0.0543	0.0366	5.9e-06	0.00199188	20.5174	43.0869
SCF	rs11199541	T	C	0.1548	0.0334	0.0339	4.96e-06	0.00141302	20.8489	43.0869
SCF	rs11877350	A	G	0.0538	0.4265	0.0117	4.26e-06	0.00143359	21.1414	43.0869
SCF	rs12149545	A	G	0.1146	0.3094	0.0123	1.2e-20	0.00585637	86.7961	43.0869
SCF	rs12501773	A	C	0.0528	0.5618	0.0116	5.32e-06	0.00140427	20.7154	43.0869
SCF	rs138854302	T	C	-0.1391	0.0915	0.0205	1.16e-11	0.00311467	46.0349	43.0869
SCF	rs140884539	T	C	0.0689	0.2111	0.0154	7.68e-06	0.00135662	20.0142	43.0869
SCF	rs146276488	A	G	0.2422	0.0144	0.0516	2.68e-06	0.00149367	22.0288	43.0869
SCF	rs151246947	A	G	0.2116	0.0274	0.0453	3e-06	0.00164724	21.8157	43.0869
SCF	rs16942887	A	G	0.1658	0.1303	0.0171	3.14e-22	0.00633921	93.9978	43.0869
SCF	rs2043084	C	G	-0.0642	0.2186	0.0141	5.28e-06	0.00140536	20.7287	43.0869
SCF	rs2133027	A	G	0.4722	0.007	0.1032	4.75e-06	0.00251908	20.9309	43.0869
SCF	rs2161465	A	T	-0.0715	0.2479	0.0152	2.55e-06	0.00184575	22.1234	43.0869
SCF	rs2740488	A	C	0.1156	0.7485	0.0133	3.57e-18	0.00510187	75.5359	43.0869
SCF	rs2980888	T	C	-0.0683	0.2937	0.0126	5.94e-08	0.00199015	29.3793	43.0869
SCF	rs34813411	T	C	-0.1619	0.0373	0.0339	1.79e-06	0.0015474	22.8053	43.0869
SCF	rs4389685	A	G	0.053	0.5999	0.0118	7.07e-06	0.00136724	20.1711	43.0869
SCF	rs45617141	T	G	0.2803	0.9812	0.0512	4.38e-08	0.00231172	29.9667	43.0869
SCF	rs6073958	T	C	-0.2858	0.8039	0.0144	1.16e-87	0.0260457	393.859	43.0869
SCF	rs62398898	T	C	-0.1161	0.9437	0.0259	7.37e-06	0.00136349	20.0912	43.0869
SCF	rs71431776	A	C	-0.0938	0.1062	0.0192	1.03e-06	0.00161945	23.8641	43.0869
SCF	rs72847212	T	C	-0.0721	0.7926	0.015	1.53e-06	0.00168863	23.1007	43.0869
SCF	rs74820408	A	G	-0.0728	0.8399	0.0163	7.96e-06	0.00139425	19.9447	43.0869
SCF	rs75059384	A	G	-0.1782	0.0264	0.0402	9.3e-06	0.0013317	19.6474	43.0869
SCF	rs7664024	T	C	-0.0718	0.185	0.0153	2.69e-06	0.00153895	22.0194	43.0869
SIRT2	rs116198125	T	C	-0.1521	0.9617	0.0329	3.78e-06	0.00144918	21.3702	30.1024
SIRT2	rs12152184	A	G	0.0965	0.885	0.0208	3.49e-06	0.00173254	21.5208	30.1024
SIRT2	rs12531843	C	G	-0.1286	0.9177	0.0243	1.21e-07	0.00225283	28.0027	30.1024
SIRT2	rs144373891	T	C	-0.5739	0.0161	0.0515	7.69e-29	0.00835668	124.165	30.1024
SIRT2	rs147383134	T	C	0.2573	0.9858	0.0551	3.02e-06	0.00157754	21.8029	30.1024
SIRT2	rs60459634	A	G	-0.1063	0.0886	0.0229	3.45e-06	0.00150581	21.5444	30.1024
SIRT2	rs72847333	T	C	0.093	0.8965	0.0204	5.14e-06	0.00145246	20.78	30.1024
SIRT2	rs72883370	A	G	-0.3428	0.989	0.0737	3.3e-06	0.00169567	21.6311	30.1024
SIRT2	rs7418913	A	G	-0.0615	0.2713	0.0139	9.67e-06	0.00136822	19.5731	30.1024
SIRT2	rs7718478	A	T	0.0639	0.7496	0.0138	3.65e-06	0.00149838	21.4379	30.1024
SIRT2	rs77381020	T	C	0.0862	0.8546	0.0184	2.8e-06	0.0015337	21.9441	30.1024
SIRT2	rs79663946	A	G	-0.0901	0.1174	0.0201	7.37e-06	0.00140435	20.0908	30.1024
SLAMF1	rs10499604	T	C	0.058	0.3266	0.0125	3.48e-06	0.00145948	21.5267	33.1665
SLAMF1	rs111865527	T	C	0.2712	0.9863	0.0569	1.88e-06	0.00159232	22.714	33.1665
SLAMF1	rs112742549	T	C	0.2421	0.9791	0.0506	1.71e-06	0.00169298	22.8889	33.1665
SLAMF1	rs12058421	A	C	-0.1256	0.1616	0.0159	2.8e-15	0.0042181	62.3916	33.1665
SLAMF1	rs12297442	A	G	0.061	0.7296	0.0135	6.23e-06	0.00138388	20.4142	33.1665
SLAMF1	rs13147502	A	G	-0.0609	0.5964	0.0127	1.62e-06	0.00178724	22.9911	33.1665
SLAMF1	rs138657007	A	G	-0.2863	0.0181	0.0577	6.98e-07	0.00192126	24.6163	33.1665
SLAMF1	rs149092077	A	G	-0.3592	0.9888	0.073	8.63e-07	0.00216928	24.2074	33.1665
SLAMF1	rs17720330	C	G	-0.1982	0.0213	0.043	4.04e-06	0.00144056	21.2428	33.1665
SLAMF1	rs191575088	A	G	0.212	0.9791	0.0474	7.73e-06	0.0016101	20.0007	33.1665
SLAMF1	rs192245879	A	G	0.3328	0.989	0.0655	3.76e-07	0.00186735	25.812	33.1665
SLAMF1	rs1972434	A	C	0.065	0.45	0.0132	8.47e-07	0.00213504	24.2439	33.1665
SLAMF1	rs2393716	C	G	0.0583	0.5241	0.0124	2.58e-06	0.00171756	22.1017	33.1665
SLAMF1	rs35271532	A	G	-0.1486	0.0449	0.0324	4.51e-06	0.00147027	21.0323	33.1665
SLAMF1	rs3856138	T	C	0.0529	0.5429	0.0118	7.36e-06	0.00140484	20.0949	33.1665
SLAMF1	rs56244095	A	C	0.1013	0.2121	0.0156	8.38e-11	0.00294292	42.1608	33.1665
SLAMF1	rs60094514	T	C	0.2209	0.8506	0.0162	2.45e-42	0.0124639	185.91	33.1665
SLAMF1	rs72902770	T	C	-0.0821	0.1184	0.0181	5.74e-06	0.00139549	20.5717	33.1665
SLAMF1	rs7918908	A	G	-0.1175	0.0754	0.0264	8.56e-06	0.00167878	19.8059	33.1665
SLAMF1	rs79348253	A	G	-0.1585	0.0447	0.0295	7.75e-08	0.00195743	28.8639	33.1665
SLAMF1	rs80174967	A	C	-0.0894	0.0995	0.02	7.82e-06	0.00135537	19.9782	33.1665
ST1A1	rs11074902	A	G	0.0695	0.561	0.0139	5.73e-07	0.00219877	24.9956	33.0649
ST1A1	rs114343645	A	G	0.2386	0.9813	0.0539	9.57e-06	0.00172429	19.5924	33.0649
ST1A1	rs12163980	T	C	-0.0851	0.1679	0.0191	8.37e-06	0.00174674	19.848	33.0649
ST1A1	rs147448406	T	C	-0.2619	0.0239	0.059	9.04e-06	0.00166808	19.7012	33.0649
ST1A1	rs149278	T	C	-0.1882	0.5314	0.0135	3.58e-44	0.0168433	194.31	33.0649
ST1A1	rs1698742	T	C	-0.0984	0.8775	0.0206	1.78e-06	0.00193153	22.813	33.0649
ST1A1	rs1943466	A	C	-0.067	0.2759	0.0148	5.98e-06	0.00173538	20.4905	33.0649
ST1A1	rs2213907	A	G	-0.1504	0.95	0.0318	2.25e-06	0.00189367	22.3649	33.0649
ST1A1	rs2691531	T	C	-0.0645	0.5986	0.0135	1.77e-06	0.00193191	22.8233	33.0649
ST1A1	rs2731674	T	G	-0.083	0.2653	0.0152	4.75e-08	0.00252266	29.8123	33.0649
ST1A1	rs55793562	A	G	0.0924	0.8711	0.0199	3.43e-06	0.00182668	21.5558	33.0649
ST1A1	rs72643498	A	C	-0.18	0.9587	0.0376	1.69e-06	0.00194038	22.9137	33.0649
ST1A1	rs72656644	C	G	0.1077	0.8871	0.0224	1.52e-06	0.00203351	23.1131	33.0649
ST1A1	rs76833948	A	T	0.134	0.0644	0.0285	2.58e-06	0.00194478	22.1026	33.0649
ST1A1	rs7812322	T	C	-0.3483	0.9898	0.0756	4.08e-06	0.00195104	21.2219	33.0649
STAMPB	rs111581172	A	G	-0.1722	0.0323	0.0352	9.98e-07	0.00162142	23.9289	21.8948
STAMPB	rs111872246	A	G	0.2195	0.0229	0.0425	2.41e-07	0.00186864	26.6704	21.8948
STAMPB	rs116132562	A	G	-0.1689	0.0333	0.0372	5.62e-06	0.00144485	20.6116	21.8948
STAMPB	rs116198125	T	C	-0.1484	0.9619	0.0325	4.97e-06	0.00141375	20.8469	21.8948
STAMPB	rs12152184	A	G	0.0961	0.8851	0.0208	3.83e-06	0.00171823	21.3427	21.8948
STAMPB	rs12531843	C	G	-0.1251	0.9177	0.0243	2.63e-07	0.00213213	26.4992	21.8948
STAMPB	rs138739860	T	G	0.1613	0.9645	0.0358	6.62e-06	0.00169179	20.2969	21.8948
STAMPB	rs16847403	T	C	0.0584	0.7326	0.0131	8.27e-06	0.00134895	19.8712	21.8948
STAMPB	rs547553	T	C	0.2004	0.9798	0.0452	9.27e-06	0.00133289	19.6544	21.8948
STAMPB	rs6492915	T	G	-0.1086	0.9115	0.024	6.04e-06	0.00173442	20.4722	21.8948
STAMPB	rs73327656	A	G	0.235	0.0269	0.0512	4.44e-06	0.00152413	21.0636	21.8948
STAMPB	rs73788059	T	C	-0.092	0.0933	0.0204	6.49e-06	0.00138015	20.3356	21.8948
STAMPB	rs7418913	A	G	-0.0628	0.2712	0.0139	6.24e-06	0.00142659	20.4093	21.8948
STAMPB	rs75610895	T	C	-0.1908	0.0247	0.0394	1.28e-06	0.00158954	23.448	21.8948
TGF-alpha	rs12540570	A	C	0.0557	0.6509	0.0125	8.35e-06	0.00138806	19.8532	24.8299
TGF-alpha	rs149146289	A	G	0.2856	0.9866	0.0569	5.19e-07	0.00176054	25.1902	24.8299
TGF-alpha	rs34630685	C	G	0.1678	0.9681	0.0361	3.35e-06	0.00151019	21.6027	24.8299
TGF-alpha	rs60545802	T	G	-0.0701	0.8291	0.0154	5.32e-06	0.00140603	20.7174	24.8299
TGF-alpha	rs6872427	C	G	0.139	0.043	0.031	7.33e-06	0.00140545	20.1023	24.8299
TGF-alpha	rs7192501	C	G	-0.1432	0.0387	0.0321	8.16e-06	0.00134951	19.8983	24.8299
TGF-alpha	rs72477244	A	G	0.139	0.0436	0.0309	6.85e-06	0.00141455	20.2326	24.8299
TGF-alpha	rs72912115	A	T	0.137	0.114	0.0184	9.65e-14	0.00374999	55.4302	24.8299
TNF	rs13403154	A	G	0.1247	0.0708	0.0277	6.74e-06	0.00178443	20.2627	21.8307
TNF	rs1377015	A	G	-0.0653	0.2861	0.0142	4.25e-06	0.00179164	21.1435	21.8307
TNF	rs138684734	A	G	0.2512	0.9796	0.0533	2.44e-06	0.00204299	22.2078	21.8307
TNF	rs141295666	T	C	0.3405	0.0132	0.066	2.48e-07	0.00234223	26.6115	21.8307
TNF	rs148560093	A	G	-0.298	0.9824	0.0646	3.97e-06	0.00212686	21.2755	21.8307
TNF	rs56304087	T	C	-0.0584	0.4948	0.0131	8.27e-06	0.00168453	19.8705	21.8307
TNF	rs7621032	T	C	0.0674	0.4514	0.0135	5.96e-07	0.00219382	24.9216	21.8307
TNF	rs77504024	A	G	-0.096	0.8264	0.0214	7.26e-06	0.00195509	20.1201	21.8307
TNF	rs78812934	T	C	-0.1445	0.0459	0.0326	9.31e-06	0.00166436	19.6439	21.8307
TNF	rs867063	T	C	0.1175	0.078	0.0255	4.07e-06	0.00186932	21.2285	21.8307
TNF	rs9614693	T	C	0.0826	0.1679	0.0177	3.06e-06	0.00184796	21.7741	21.8307
TNF	rs9913313	T	C	-0.0836	0.344	0.0183	4.92e-06	0.00261591	20.8642	21.8307
TNFB	rs10740467	A	C	-0.0628	0.4585	0.014	7.27e-06	0.00177063	20.1181	132.386
TNFB	rs112317147	T	C	-0.1441	0.0534	0.0309	3.11e-06	0.00191343	21.7437	132.386
TNFB	rs113244922	T	C	0.2324	0.0237	0.0499	3.2e-06	0.00206741	21.6864	132.386
TNFB	rs113664581	A	G	0.1631	0.9568	0.0367	8.82e-06	0.00167508	19.747	132.386
TNFB	rs113800750	A	G	0.3221	0.0171	0.071	5.72e-06	0.0023288	20.5763	132.386
TNFB	rs118033381	T	C	-0.197	0.0273	0.0441	7.93e-06	0.00169041	19.9518	132.386
TNFB	rs12743015	C	G	-0.1918	0.029	0.0403	1.94e-06	0.00191849	22.6471	132.386
TNFB	rs12883833	A	G	-0.1252	0.0934	0.0259	1.34e-06	0.00251739	23.3623	132.386
TNFB	rs1382846	A	G	-0.1213	0.0655	0.0274	9.55e-06	0.00165925	19.5951	132.386
TNFB	rs138471526	T	C	-0.3418	0.0137	0.0735	3.31e-06	0.00216157	21.6213	132.386
TNFB	rs139511528	A	G	-0.2485	0.0294	0.0521	1.85e-06	0.00220813	22.7454	132.386
TNFB	rs139832280	A	T	-0.4149	0.9923	0.0939	9.94e-06	0.00195185	19.5195	132.386
TNFB	rs147423408	A	G	0.1732	0.0415	0.035	7.48e-07	0.00215406	24.484	132.386
TNFB	rs192303297	T	C	-0.3872	0.0118	0.0842	4.25e-06	0.00268903	21.1415	132.386
TNFB	rs2229092	A	C	1.3565	0.9407	0.0256	1e-200	0.192315	2807.28	132.386
TNFB	rs2364485	A	C	0.1759	0.1645	0.0189	1.32e-20	0.00757772	86.6027	132.386
TNFB	rs247096	T	C	-0.0691	0.6986	0.0152	5.47e-06	0.00200322	20.6626	132.386
TNFB	rs2535313	A	G	-0.1768	0.367	0.0135	3.46e-39	0.0143363	171.484	132.386
TNFB	rs55914821	A	G	0.0748	0.7583	0.0159	2.55e-06	0.00194714	22.1275	132.386
TNFB	rs58634322	T	C	-0.1011	0.8961	0.0226	7.7e-06	0.00176098	20.0082	132.386
TNFB	rs7210455	T	C	0.1349	0.0564	0.0304	9.1e-06	0.00166739	19.6881	132.386
TNFB	rs72854560	C	G	-0.2968	0.0156	0.0602	8.21e-07	0.00213815	24.3029	132.386
TNFB	rs76481949	A	G	0.1152	0.923	0.0254	5.75e-06	0.00181002	20.5665	132.386
TNFB	rs76913603	A	G	-0.1741	0.967	0.0379	4.36e-06	0.00178782	21.0982	132.386
TNFB	rs77897196	T	C	-0.1917	0.9711	0.041	2.93e-06	0.00185048	21.8576	132.386
TNFB	rs78051721	A	G	-0.2581	0.0172	0.0578	7.99e-06	0.00182383	19.9361	132.386
TNFRSF9	rs10178845	A	G	-0.0682	0.3043	0.0144	2.18e-06	0.00190294	22.4269	21.6718
TNFRSF9	rs11202989	T	C	-0.0995	0.1219	0.0212	2.69e-06	0.00193942	22.0241	21.6718
TNFRSF9	rs118085931	A	G	-0.182	0.9684	0.0403	6.3e-06	0.00172778	20.392	21.6718
TNFRSF9	rs12227836	A	G	-0.0669	0.3517	0.014	1.77e-06	0.00201031	22.8307	21.6718
TNFRSF9	rs12874404	A	G	-0.1402	0.9406	0.0296	2.17e-06	0.00197512	22.4303	21.6718
TNFRSF9	rs13229950	A	G	-0.1713	0.9665	0.0381	6.92e-06	0.00171321	20.2112	21.6718
TNFRSF9	rs140214797	T	G	0.2317	0.9796	0.0504	4.28e-06	0.00179255	21.1309	21.6718
TNFRSF9	rs144141891	T	C	0.2076	0.025	0.0463	7.33e-06	0.00195036	20.1006	21.6718
TNFRSF9	rs150949259	A	G	0.375	0.0104	0.0809	3.56e-06	0.00247099	21.4815	21.6718
TNFRSF9	rs1846520	A	G	-0.1626	0.9533	0.0313	2.05e-07	0.00228528	26.9823	21.6718
TNFRSF9	rs35055143	A	C	-0.0668	0.6196	0.0151	9.7e-06	0.00206622	19.5662	21.6718
TNFRSF9	rs77558588	C	G	-0.2033	0.0259	0.0455	7.89e-06	0.00169146	19.9608	21.6718
TNFRSF9	rs77827048	A	C	0.2584	0.0183	0.0575	6.99e-06	0.00191077	20.1914	21.6718
TNFRSF9	rs7858310	A	G	0.0707	0.7165	0.0152	3.3e-06	0.00190486	21.6309	21.6718
TNFRSF9	rs78639230	C	G	0.3202	0.0119	0.0703	5.24e-06	0.00222101	20.7414	21.6718
TNFRSF9	rs8005108	C	G	0.0889	0.2828	0.0182	1.04e-06	0.00251766	23.8544	21.6718
TNFSF14	rs115950744	A	G	-0.2574	0.0213	0.0506	3.64e-07	0.00228438	25.8725	22.2475
TNFSF14	rs117442125	A	T	0.1692	0.9583	0.0364	3.35e-06	0.00190093	21.6034	22.2475
TNFSF14	rs144647892	A	G	-0.2121	0.9619	0.0469	6.11e-06	0.00227385	20.4474	22.2475
TNFSF14	rs146894100	A	G	-0.2109	0.0281	0.0469	6.9e-06	0.00184851	20.2175	22.2475
TNFSF14	rs147119146	A	C	-0.2421	0.0299	0.0498	1.17e-06	0.00200088	23.6296	22.2475
TNFSF14	rs184708984	T	C	-0.6334	0.0083	0.1109	1.12e-08	0.00467705	32.6113	22.2475
TNFSF14	rs2689177	A	C	0.0596	0.4939	0.0132	6.33e-06	0.00172806	20.3831	22.2475
TNFSF14	rs2738591	T	C	-0.063	0.5474	0.0133	2.17e-06	0.00189966	22.4339	22.2475
TNFSF14	rs56025355	T	C	0.328	0.0109	0.074	9.32e-06	0.00195747	19.6425	22.2475
TNFSF14	rs59801342	A	G	0.229	0.024	0.0497	4.07e-06	0.00197635	21.2264	22.2475
TNFSF14	rs62139794	A	G	-0.2717	0.0172	0.0612	9.02e-06	0.00187109	19.7058	22.2475
TNFSF14	rs74600570	T	C	-0.2255	0.0287	0.0472	1.77e-06	0.00193418	22.821	22.2475
TNFSF14	rs76688046	T	C	0.1032	0.8112	0.0215	1.59e-06	0.00289264	23.0342	22.2475
TNFSF14	rs76778362	C	G	-0.2117	0.0273	0.043	8.51e-07	0.00205146	24.2343	22.2475
TNFSF14	rs7688836	A	G	-0.0818	0.2019	0.0166	8.32e-07	0.00205516	24.2782	22.2475
TNFSF14	rs78336300	A	C	0.2392	0.0209	0.0522	4.6e-06	0.00191974	20.9943	22.2475
TNFSF14	rs78798615	A	C	-0.2602	0.0214	0.0579	6.99e-06	0.00224516	20.1911	22.2475
TNFSF14	rs78847273	T	C	0.218	0.025	0.0487	7.59e-06	0.00176313	20.0345	22.2475
TNFSF14	rs79233212	A	G	-0.2358	0.023	0.0506	3.16e-06	0.00191052	21.7125	22.2475
TNFSF14	rs79791117	T	C	-0.2336	0.9787	0.0511	4.84e-06	0.00191305	20.8941	22.2475
TRAIL	rs114316325	A	G	0.1317	0.0477	0.0292	6.47e-06	0.00142183	20.3397	51.0447
TRAIL	rs114597610	T	C	-0.26	0.0161	0.0564	4.03e-06	0.00144017	21.2486	51.0447
TRAIL	rs145386370	T	G	0.2641	0.019	0.0535	7.96e-07	0.00181714	24.3649	51.0447
TRAIL	rs146922303	T	C	0.1622	0.0376	0.0347	2.95e-06	0.00148144	21.8466	51.0447
TRAIL	rs147647664	T	G	0.0628	0.4351	0.0141	8.43e-06	0.00171634	19.8338	51.0447
TRAIL	rs148390525	A	T	-0.2024	0.9793	0.0457	9.47e-06	0.00133077	19.6123	51.0447
TRAIL	rs16840522	T	C	-0.1191	0.8073	0.0147	5.4e-16	0.00443815	65.6341	51.0447
TRAIL	rs174533	A	G	0.0787	0.3509	0.0121	7.81e-11	0.00286333	42.298	51.0447
TRAIL	rs17580	A	T	0.1402	0.0459	0.0316	9.13e-06	0.00137589	19.6816	51.0447
TRAIL	rs17779404	T	G	0.0674	0.7733	0.0138	1.04e-06	0.00161757	23.8508	51.0447
TRAIL	rs180941492	A	G	-0.244	0.0227	0.0491	6.71e-07	0.00178633	24.6919	51.0447
TRAIL	rs2138380	A	G	0.0882	0.8717	0.0182	1.26e-06	0.0017708	23.4817	51.0447
TRAIL	rs28424593	A	T	-0.1311	0.9501	0.0279	2.62e-06	0.00149754	22.0769	51.0447
TRAIL	rs368805685	A	G	-0.2297	0.0323	0.0501	4.54e-06	0.00178428	21.0171	51.0447
TRAIL	rs4760	A	G	0.3554	0.8425	0.0163	2.14e-105	0.0322035	475.334	51.0447
TRAIL	rs6969337	T	C	0.1823	0.9624	0.038	1.61e-06	0.00202612	23.0107	51.0447
TRAIL	rs74341217	T	C	-0.0823	0.1166	0.0184	7.72e-06	0.00135635	20.0035	51.0447
TRAIL	rs7530513	A	G	0.0516	0.4801	0.0114	6e-06	0.00138866	20.4848	51.0447
TRAIL	rs77303550	T	C	-0.0724	0.1946	0.0146	7.09e-07	0.00166688	24.5874	51.0447
TRAIL	rs78031538	A	G	-0.1712	0.9724	0.038	6.63e-06	0.00137616	20.2946	51.0447
TRAIL	rs78937490	A	G	-0.1368	0.044	0.0302	5.9e-06	0.00139117	20.5163	51.0447
TRAIL	rs78956561	A	T	0.1694	0.0304	0.0354	1.71e-06	0.00155334	22.8961	51.0447
TRAIL	rs79287178	A	G	-0.4891	0.0333	0.0342	2.15e-46	0.0137057	204.496	51.0447
TRAIL	rs8178824	T	C	0.2575	0.029	0.037	3.42e-12	0.00327624	48.4275	51.0447
TRANCE	rs11258162	T	G	0.0891	0.1277	0.0201	9.3e-06	0.00166813	19.6467	36.1435
TRANCE	rs11592666	A	G	0.2268	0.9812	0.0513	9.82e-06	0.00146305	19.5428	36.1435
TRANCE	rs117113213	A	G	-0.1646	0.0498	0.03	4.1e-08	0.00204049	30.0994	36.1435
TRANCE	rs11713634	A	G	-0.0978	0.2943	0.015	7.03e-11	0.00373603	42.5029	36.1435
TRANCE	rs12874439	T	G	-0.0578	0.3162	0.013	8.74e-06	0.00138165	19.7655	36.1435
TRANCE	rs139464717	A	G	-0.289	0.0124	0.0652	9.31e-06	0.00142158	19.6443	36.1435
TRANCE	rs150128402	A	G	0.2386	0.9763	0.0459	2.01e-07	0.00183038	27.0182	36.1435
TRANCE	rs150416959	C	G	0.1462	0.0491	0.0315	3.46e-06	0.00162631	21.5381	36.1435
TRANCE	rs17327042	T	G	0.2542	0.9834	0.0568	7.63e-06	0.00142981	20.0259	36.1435
TRANCE	rs201650130	T	C	-0.0822	0.1494	0.0181	5.59e-06	0.00168852	20.6213	36.1435
TRANCE	rs201831835	A	C	0.1377	0.9227	0.0285	1.35e-06	0.00213826	23.3399	36.1435
TRANCE	rs507759	A	G	-0.0602	0.7426	0.0133	6e-06	0.00138922	20.4848	36.1435
TRANCE	rs57217149	A	T	-0.1093	0.9358	0.0244	7.48e-06	0.00136095	20.0633	36.1435
TRANCE	rs62394571	T	C	-0.1649	0.0319	0.0363	5.55e-06	0.00139843	20.6333	36.1435
TRANCE	rs62501135	A	G	-0.1532	0.2051	0.0148	4.13e-25	0.00744351	107.135	36.1435
TRANCE	rs656095	A	G	-0.0665	0.8042	0.0149	8.08e-06	0.00139218	19.9164	36.1435
TRANCE	rs704	A	G	-0.1085	0.4755	0.0116	8.48e-21	0.00590192	87.4751	36.1435
TRANCE	rs72781813	T	G	0.2368	0.9817	0.0486	1.1e-06	0.00160858	23.7373	36.1435
TRANCE	rs75991751	T	G	-0.2685	0.9818	0.0539	6.31e-07	0.0018454	24.8111	36.1435
TRANCE	rs76488966	T	G	-0.1719	0.9693	0.0366	2.64e-06	0.00149634	22.0562	36.1435
TRANCE	rs77980965	T	C	-0.2976	0.9853	0.0641	3.44e-06	0.0018977	21.5513	36.1435
TRANCE	rs78045189	C	G	-0.0695	0.3443	0.0151	4.17e-06	0.00179815	21.1808	36.1435
TRANCE	rs79287178	A	G	-0.4987	0.0334	0.0343	6.82e-48	0.0141586	211.364	36.1435
TRANCE	rs79837331	T	C	0.0902	0.104	0.0204	9.8e-06	0.00136643	19.5475	36.1435
TSLP	rs12448125	T	G	0.1784	0.0353	0.0367	1.17e-06	0.00199987	23.6257	21.8081
TSLP	rs13414099	T	C	-0.0834	0.4567	0.0178	2.79e-06	0.00275619	21.9474	21.8081
TSLP	rs138903443	T	C	-0.1271	0.0803	0.0281	6.09e-06	0.00180008	20.4551	21.8081
TSLP	rs145111430	A	G	0.2674	0.9812	0.0575	3.31e-06	0.00190264	21.6227	21.8081
TSLP	rs147525049	T	C	0.1808	0.0322	0.0401	6.52e-06	0.00179545	20.325	21.8081
TSLP	rs185922111	A	G	0.3618	0.9877	0.0747	1.28e-06	0.0021558	23.4539	21.8081
TSLP	rs71366574	A	G	0.1886	0.0299	0.0416	5.8e-06	0.00173987	20.5505	21.8081
TSLP	rs72838667	A	C	0.1469	0.0429	0.0329	8.01e-06	0.00168984	19.9332	21.8081
TSLP	rs7550374	C	G	-0.0928	0.8143	0.0187	6.96e-07	0.00216604	24.6227	21.8081
TWEAK	rs11136339	T	C	0.0613	0.388	0.0122	5.05e-07	0.00184426	25.2428	24.0012
TWEAK	rs11676293	A	G	0.0547	0.3554	0.012	5.16e-06	0.00140949	20.7756	24.0012
TWEAK	rs11738159	T	C	0.0577	0.4339	0.0119	1.24e-06	0.00164275	23.507	24.0012
TWEAK	rs117799464	A	G	0.2043	0.9767	0.0443	3.99e-06	0.00148632	21.2652	24.0012
TWEAK	rs12145644	A	T	-0.0727	0.2484	0.0141	2.52e-07	0.0018573	26.5809	24.0012
TWEAK	rs1564995	A	G	-0.06	0.6158	0.0132	5.48e-06	0.00144396	20.6583	24.0012
TWEAK	rs16879825	A	G	-0.2027	0.9577	0.0438	3.69e-06	0.00181417	21.4134	24.0012
TWEAK	rs201620545	A	G	-0.0849	0.8184	0.0168	4.34e-07	0.00224959	25.5341	24.0012
TWEAK	rs2220833	T	C	0.0559	0.6633	0.0126	9.14e-06	0.00133435	19.6799	24.0012
TWEAK	rs4882710	T	C	0.0666	0.3457	0.0131	3.7e-07	0.00180572	25.8431	24.0012
TWEAK	rs57053056	T	G	-0.0841	0.1057	0.0187	6.88e-06	0.00137123	20.2232	24.0012
TWEAK	rs579459	T	C	0.1098	0.7888	0.0157	2.68e-12	0.00413311	48.9026	24.0012
TWEAK	rs7503751	A	G	-0.1386	0.0779	0.0238	5.76e-09	0.00236794	33.9087	24.0012
TWEAK	rs76047473	T	C	0.1318	0.0482	0.0286	4.06e-06	0.00144087	21.2344	24.0012
TWEAK	rs76188822	A	C	-0.2352	0.9863	0.0525	7.46e-06	0.00136015	20.0677	24.0012
TWEAK	rs78254232	T	C	-0.2108	0.9813	0.0456	3.79e-06	0.00149764	21.3673	24.0012
TWEAK	rs8116972	T	C	-0.0953	0.0804	0.0211	6.28e-06	0.0013827	20.3968	24.0012
TWEAK	rs870526	T	C	-0.0508	0.5377	0.0114	8.34e-06	0.00134617	19.8545	24.0012
uPA	rs10992204	A	G	0.1061	0.1034	0.0217	1.01e-06	0.00167061	23.9029	34.7632
uPA	rs11220462	A	G	-0.1024	0.1509	0.0161	2.01e-10	0.00273858	40.4473	34.7632
uPA	rs115346716	A	G	-0.0962	0.1038	0.0212	5.69e-06	0.00143927	20.5882	34.7632
uPA	rs144470316	C	G	0.3395	0.0119	0.0656	2.28e-07	0.00217228	26.7794	34.7632
uPA	rs148356738	C	G	-0.2374	0.9849	0.0528	6.92e-06	0.00137074	20.2132	34.7632
uPA	rs17882125	T	C	0.1092	0.0649	0.0247	9.82e-06	0.00132679	19.543	34.7632
uPA	rs35739738	T	C	-0.0955	0.0848	0.0216	9.81e-06	0.00132613	19.5452	34.7632
uPA	rs3827385	T	C	-0.0661	0.8065	0.0146	5.97e-06	0.00138989	20.4945	34.7632
uPA	rs4251805	T	C	-0.422	0.0405	0.0311	6.1e-42	0.0123421	184.096	34.7632
uPA	rs4272091	T	C	-0.068	0.8015	0.0149	5.02e-06	0.0014558	20.825	34.7632
uPA	rs4760	A	G	0.1408	0.8426	0.0165	1.42e-17	0.00507129	72.8076	34.7632
uPA	rs4800787	T	C	-0.094	0.3008	0.0125	5.48e-14	0.00382445	56.5427	34.7632
uPA	rs59594243	A	G	0.2821	0.0124	0.0634	8.61e-06	0.00143271	19.7954	34.7632
uPA	rs59772299	T	G	0.0627	0.7552	0.0133	2.43e-06	0.00150652	22.2215	34.7632
uPA	rs62031354	T	C	0.1034	0.1078	0.023	6.94e-06	0.00177988	20.2073	34.7632
uPA	rs704	A	G	0.0567	0.4758	0.0115	8.2e-07	0.00164715	24.3059	34.7632
uPA	rs72727847	C	G	0.1968	0.0253	0.0417	2.37e-06	0.0015099	22.2699	34.7632
uPA	rs7406661	T	C	-0.1107	0.7855	0.0156	1.28e-12	0.00351243	50.3483	34.7632
uPA	rs77076952	A	G	-0.2016	0.0227	0.0454	8.97e-06	0.0013365	19.7156	34.7632
uPA	rs79858331	T	C	0.1425	0.0429	0.0316	6.5e-06	0.0013794	20.3328	34.7632
uPA	rs9385692	T	C	-0.0934	0.903	0.0211	9.58e-06	0.00136969	19.5915	34.7632
VEGF_A	rs114694170	T	C	-0.1625	0.9462	0.0267	1.16e-09	0.0025087	37.0361	28.9662
VEGF_A	rs11953790	T	C	-0.1842	0.028	0.0374	8.43e-07	0.00164406	24.2536	28.9662
VEGF_A	rs1208181	T	C	-0.079	0.8309	0.0166	1.95e-06	0.00175874	22.6449	28.9662
VEGF_A	rs144037665	A	C	-0.2779	0.9871	0.0603	4.05e-06	0.00177139	21.2359	28.9662
VEGF_A	rs145846107	T	C	0.2736	0.0162	0.0582	2.59e-06	0.00164382	22.0964	28.9662
VEGF_A	rs16883415	T	C	-0.22	0.9797	0.0457	1.48e-06	0.00156933	23.1715	28.9662
VEGF_A	rs2050256	A	G	-0.0734	0.8126	0.0152	1.37e-06	0.00157961	23.3156	28.9662
VEGF_A	rs61818787	T	C	-0.0759	0.8114	0.0148	2.92e-07	0.00178207	26.2967	28.9662
VEGF_A	rs62640435	T	C	-0.0671	0.296	0.0127	1.27e-07	0.00194938	27.9111	28.9662
VEGF_A	rs6582666	C	G	-0.1288	0.9341	0.0265	1.17e-06	0.00199949	23.6193	28.9662
VEGF_A	rs6993770	A	T	0.1231	0.7319	0.0134	4.06e-20	0.00586862	84.3812	28.9662
VEGF_A	rs75756626	A	C	0.0997	0.0763	0.0225	9.37e-06	0.00133156	19.6321	28.9662
VEGF_A	rs7688836	A	G	-0.0685	0.2065	0.0145	2.31e-06	0.00151158	22.3145	28.9662
VEGF_A	rs77998976	A	G	0.1842	0.9765	0.0415	9.06e-06	0.00141837	19.6979	28.9662
VEGF_A	rs9472184	A	G	-0.0602	0.5217	0.0124	1.2e-06	0.00164596	23.5662	28.9662
VEGF_A	rs9603455	T	C	0.1461	0.966	0.0327	7.9e-06	0.00135217	19.9593	28.9662

## Sheet: Table S6
Table S6.The sensitivity analyses for the casual effect of inflammatory proteins on BDNF
Exposure	Outcome	Method	Heterogeneity			Pleiotropy			PRESSO
			Q	Q_df	Q_pval	intercept	se	P	P
ADA	BDNF	Inverse variance weighted	11.6723	18	0.863686	0.000725428	0.0126582	0.954967	0.891
		MR Egger	11.669	17	0.819752
CCL23	BDNF	Inverse variance weighted	11.4734	17	0.830923	-0.0173809	0.0235976	0.472055	0.842
		MR Egger	10.9309	16	0.81373
CDCP1	BDNF	Inverse variance weighted	33.8933	14	0.00213774	-0.0455705	0.0430581	0.309166	0.72
		MR Egger	31.2047	13	0.00314681
CST5	BDNF	Inverse variance weighted	14.3903	18	0.703318	-0.00719128	0.0173243	0.683262	0.733
		MR Egger	14.218	17	0.651617
IL-13	BDNF	Inverse variance weighted	7.98554	11	0.714599	0.00348585	0.0231739	0.883423	0.712
		MR Egger	7.96291	10	0.63246
IL-17A	BDNF	Inverse variance weighted	6.92503	10	0.732503	-0.0497513	0.0316976	0.150964	0.739
		MR Egger	4.46151	9	0.878503
NRTN	BDNF	Inverse variance weighted	5.64765	11	0.89581	-0.000299174	0.0244643	0.990483	0.913
		MR Egger	5.6475	10	0.843959
VEGF_A	BDNF	Inverse variance weighted	21.004	15	0.136701	0.0603813	0.0291953	0.0563198	0.084
		MR Egger	26.9935	16	0.0415552
